# Supplementary material for: A gene-expression screen identifies a non-toxic sumoylation inhibitor that mimics SUMO-less human LRH-1 in liver
Source: eLife. 2015 Dec 11;4:e09003. doi: 10.7554/eLife.09003 (PMC4749390; doi:10.7554/eLife.09003)
Supplement: Supplementary file 2. — DOI: http://dx.doi.org/10.7554/eLife.09003.023 [file elife-09003-supp2.zip]

Archive with 1 entries (1 files):
- Supplementary file 2.pdf
