# Supplementary material for: A gene-expression screen identifies a non-toxic sumoylation inhibitor that mimics SUMO-less human LRH-1 in liver
Source: eLife. 2015 Dec 11;4:e09003. doi: 10.7554/eLife.09003 (PMC4749390; doi:10.7554/eLife.09003)
Supplement: Source data 1. — Primary screening conditions and calculations for obtaining Z-scores are provided in the ‘Material and methods’ as well as in Supplementary file 2. DOI: http://dx.doi.org/10.7554/eLife.09003.025 [file elife-09003-data1.xlsx]

## Sheet: DDCT ApoCIII and MucI Z-Score
Supplemental Source File 1 - Suzawa et al., 2015
Number	SMDC ID	Vendor	Catalog Number	SMILES	Alias	ApoCIII DDCT Z-score	MUC1 DDCt Z-score
1	28813	Pharmakon	1503073	CCN(CC)CCOC(=O)C(c1ccccc1)c2ccccc2	adiphenine hydrochloride	-0.368387	0.0749842
2	34751	Pharmakon	1505168	CCOc1ccc2nc3cc(N)ccc3c(N)c2c1	ethacridine lactate	0.850381	-2.47958
3	36417	Pharmakon	1502339	CC1=CN([C@@H]2O[C@H](CO)C=C2)C(=O)NC1=O	stavudine	0.355709	1.0366
4	38244	Pharmakon	1500133	Cn1cnc(c1Sc2[nH]cnc3ncnc23)[N+](=O)[O-]	Azathioprine	0.862888	0.735283
5	48651	Pharmakon	1500598	Cc1ccc(cc1)\C(=C/CN2CCCC2)\c3ccccn3	Triprolidine hydrochloride	0.256361	1.45662
6	70032	Pharmakon	1501116	CN1CCc2c(C1)c3ccccc3n2Cc4ccccc4	mebhydrolin naphthalenesulfonate	0.531721	0.101033
7	79539	Pharmakon	1301016	CC(=O)C1C(=O)OC(=CC1=O)C	dehydroacetic acid	-0.770709	-1.01837
8	80003	Pharmakon	1504505	NS(=O)(=O)c1ccc(cc1)C(=O)O	carzenide	0.140536	-0.296604
9	80295	Pharmakon	1504504	O=C1NC(=O)c2ccccc2O1	carsalam	1.39979	0.257527
10	80330	Pharmakon	1503045	CC(=O)NCCCCCC(=O)O	acexamic acid	-0.273151	-0.418333
11	80490	Pharmakon	1503635	CC1=NN(C(=O)C1)c2ccccc2	3-methyl-1-phenyl-2-pyrazolin-5-one (mci-186)	0.172983	0.378493
12	84536	Pharmakon	1503740	COc1ccc(O)c(c1)C(C)(C)C	butylated hydroxyanisole	-0.183684	0.226887
13	86898	Pharmakon	1500166	CC(=O)OCC1=C(N2[C@H](SC1)[C@H](NC(=O)Cc3cccs3)C2=O)C(=O)O	cephalothin sodium	1.06486	-1.37117
14	88522	Pharmakon	2300104	Nc1c2CCCCc2nc3ccccc13	9-Amino-1,2,3,4-tetrahydroacridine hydrochloride	1.8027	0.713034
15	88704	Pharmakon	1500568	CN1C(=O)N(C)c2[nH]cnc2C1=O	Aminophylline	-0.369696	0.671954
16	92932	Pharmakon	1500480	Oc1ccc(cc1)C2(OC(=O)c3ccccc23)c4ccc(O)cc4	phenolphthalein	0.501997	0.182638
17	93719	Pharmakon	1502025	OC(=O)CCC(=O)Nc1ccc(cc1)S(=O)(=O)Nc2nccs2	succinylsulfathiazole	0.574275	-0.149193
18	99068	Pharmakon	1500412	Cc1ncc([N+](=O)[O-])n1CCO	metronidazole	-0.556159	-0.236393
19	117230	Pharmakon	1504523	Cc1cccc(C)c1NC(=O)c2ccccc2C(=O)O	ftaxilide	0.0264993	0.0131135
20	123991	Pharmakon	1500258	CN1CCC(CC1)OC(c2ccccc2)c3ccccc3	diphenylpyraline hydrochloride	-0.278277	-0.783217
21	129881	Pharmakon	1503218	CC(N)CCCC(C)(C)O	heptaminol hydrochloride	-0.956757	-0.0383872
22	129882	Pharmakon	1500547	Cc1ccnc(NS(=O)(=O)c2ccc(N)cc2)n1	sulfamerazine	1.28673	0.460098
23	129884	Pharmakon	1503427	OC[C@H]1O[C@@H](OC2c3cccc(O)c3C(=O)c4c(O)cc(CO)cc24)[C@H](O)[C@@H](O)[C@@H]1O	aloin	-0.208066	0.261747
24	129885	Pharmakon	1503214	CCC1=CN(C2OCC(O)C2CO)C(=O)NC1=O	edoxudine	-0.301176	0.355926
25	129887	Pharmakon	1503227	C(C(C1CCCCC1)C2CCCCC2)C3CCCCN3	perhexiline maleate	1.47067	0.321342
26	129889	Pharmakon	1504030	C\C=C(\C)/C(=O)O[C@@H]1[C@H](OC(=O)C)[C@]2(CO)[C@H](O)C[C@]3(C)C(=CCC4[C@@]5(C)CC[C@H](O[C@@H]6O[C@@H]([C@@H](O[C@@H]7O[C@H](CO)[C@@H](O)[C@H](O)[C@H]7O)[C@H](O)[C@H]6O[C@@H]8O[C@H](CO)[C@@H](O)[C@H](O)[C@H]8O)C(=O)O)[C@](C)(CO)C5CC[C@@]34C)C2CC1(C)C	beta-escin	-1.12684	-0.815315
27	129893	Pharmakon	1500767	CCCCOC(=O)c1ccc(N)cc1	butamben	-0.611154	-0.75087
28	129900	Pharmakon	1500570	c1ccc2[nH]c(nc2c1)c3cscn3	thiabendazole	1.43034	0.325077
29	129905	Pharmakon	1500678	NCCCC(=O)O	GABA	-1.06396	0.341634
30	129906	Pharmakon	1500422	Oc1ccc2C[C@H]3N(CC=C)CC[C@@]45C(Oc1c24)C(=O)CC[C@@]35O	naloxone hydrochloride	-0.411081	-0.108915
31	129907	Pharmakon	1500649	CN1C(=O)NC(=O)c2c1ncn2C	Theobromine	-0.54645	0.705571
32	129908	Pharmakon	1500680	COC(=O)C1=CCCN(C)C1	Arecoline hydrobromide	0.0642633	0.413056
33	129909	Pharmakon	1500648	OC(=O)CCCCCCCC(=O)O	azelaic acid	-0.144442	0.0729079
34	129910	Pharmakon	1500446	C[C@@H]1OC(=O)CC(O)CC(O)CC(O)CCC(O)C(O)C[C@]2(O)CC(O)C(C(CC(OC3O[C@H](C)[C@@H](O)[C@H](N)[C@@H]3O)\C=C\C=C\C=C\C=C\CC\C=C\C=C\[C@H](C)[C@@H](O)C1C)O2)C(=O)O	nystatin	-0.41695	0.254684
35	129911	Pharmakon	1500841	O[C@@H]([C@H]1C[C@@H]2CCN1C[C@@H]2C=C)c3ccnc4ccccc34	cinchonine	-0.185398	0.799149
36	129912	Pharmakon	1500657	CC[C@H]1CN2CCC1C[C@@H]2[C@@H](O)c3ccnc4ccc(OC)cc34	hydroquinidine	0.483015	1.27104
37	129914	Pharmakon	1500624	C[N+](C)(C)CC(O)CC(=O)O	carnitine hydrochloride	-0.141005	0.763592
38	129915	Pharmakon	1501150	CCN1CCC(CNC(=O)c2cc(ccc2OC)S(=O)(=O)N)C1	sulpiride	0.28318	0.00197687
39	129916	Pharmakon	1500459	COc1ccc(Cc2nccc3cc(OC)c(OC)cc23)cc1OC	Papaverine hydrochloride	-1.93499	-2.32626
40	129918	Pharmakon	1500667	Nc1ncnc2c1ncn2C3O[C@H](COP(=O)(O)O)[C@@H](O)[C@H]3O	adenosine phosphate	-0.396825	0.609934
41	129919	Pharmakon	1500691	Cc1ccc(cc1)N(CC2=NCCN2)c3cccc(O)c3	Phentolamine mesylate	-0.422242	0.307555
42	129920	Pharmakon	210866	COc1c2OC(=CC(=O)c2c(OC)c3ccoc13)C	khellin	-0.103262	0.613516
43	129922	Pharmakon	1503017	Nc1nccs1	aminothiazole	1.06038	1.29744
44	129923	Pharmakon	1500600	NC(Cc1c[nH]c2ccccc12)C(=O)O	tryptophan	-0.0473141	0.141686
45	129924	Pharmakon	1504231	CC[C@H]1OC(=O)[C@H](C)[C@@H](O[C@H]2C[C@@](C)(OC)[C@@H](O)[C@H](C)O2)[C@H](C)[C@@H](O[C@@H]3O[C@H](C)C[C@@H]([C@H]3O)N(C)C)[C@@](C)(C[C@@H](C)C(=O)[C@H](C)[C@@H](O)[C@]1(C)O)OC	clarithromycin	0.245938	0.672587
46	129926	Pharmakon	1503602	CC[C@H]([C@H]1CC[C@H](C)[C@@H](O1)[C@@H](C)[C@H](O)[C@H](C)C(=O)[C@H](CC)[C@H]2OC3(O[C@@]4(CC[C@](C)(O4)[C@H]5CC[C@](O)(CC)[C@H](C)O5)[C@H](O)C=C3)[C@H](C)C[C@@H]2C)C(=O)O	salinomycin, sodium	-5.79979	2.78111
47	129927	Pharmakon	1503118	CN(C)CCCN1c2ccccc2Sc3ccc(cc13)C(F)(F)F	triflupromazine hydrochloride	0.991398	-0.426486
48	129930	Pharmakon	1500196	CCN(CC)CCOc1ccc(cc1)\C(=C(/Cl)\c2ccccc2)\c3ccccc3	clomiphene citrate	-0.32086	0.392095
49	129932	Pharmakon	1503710	COC(=O)[C@@H](N1CCc2sccc2C1)c3ccccc3Cl	clopidogrel sulfate	-0.131114	0.299876
50	129933	Pharmakon	1500810	Nc1c2ccccc2nc3ccccc13	aminacrine	0.116914	0.117332
51	129934	Pharmakon	1500526	CO[C@H]1[C@@H](C[C@@H]2CN3CCc4c([nH]c5cc(OC)ccc45)[C@H]3C[C@@H]2[C@@H]1C(=O)OC)OC(=O)c6cc(OC)c(OC)c(OC)c6	reserpine	0.000390119	0.0086107
52	129937	Pharmakon	1500280	CC[C@H]1OC(=O)[C@H](C)[C@@H](O[C@H]2C[C@@](C)(OC)[C@@H](O)[C@H](C)O2)[C@H](C)[C@@H](O[C@@H]3O[C@H](C)C[C@@H]([C@H]3O)N(C)C)[C@](C)(O)C[C@@H](C)C(=O)[C@H](C)[C@@H](O)[C@]1(C)O	erythromycin	-0.298053	0.238255
53	129937	Pharmakon	1500281	CC[C@H]1OC(=O)[C@H](C)[C@@H](O[C@H]2C[C@@](C)(OC)[C@@H](O)[C@H](C)O2)[C@H](C)[C@@H](O[C@@H]3O[C@H](C)C[C@@H]([C@H]3O)N(C)C)[C@](C)(O)C[C@@H](C)C(=O)[C@H](C)[C@@H](O)[C@]1(C)O	erythromycin	-0.550115	0.343885
54	129938	Pharmakon	1500594	COc1cc(cc(OC)c1OC)C(=O)NCc2ccc(OCCN(C)C)cc2	trimethobenzamide hydrochloride	-1.19241	0.529828
55	129939	Pharmakon	1504235	CS(=O)(=O)c1ccc(cc1)C2=C(C(=O)OC2)c3ccccc3	rofecoxib	0.00484116	0.780848
56	129943	Pharmakon	1501142	Nc1ccc(cc1)S(=O)(=O)Nc2ccc(Cl)nn2	sulfachlorpyridazine	-0.161958	-0.0786797
57	129945	Pharmakon	1300018	N[C@@H](CCC(=O)N)C(=O)O	L-Glutamine	0.293717	0.983846
58	129948	Pharmakon	1300022	NC(=N)N	guanidine carbonate	-0.672572	0.649859
59	129949	Pharmakon	1500685	CN1CCN(CC1)C2=Nc3cc(Cl)ccc3Nc4ccccc24	Clozapine	-0.270826	1.09821
60	129950	Pharmakon	1500597	CN(C)CCN(Cc1ccccc1)c2ccccn2	Tripelennamine hydrochloride	0.211377	0.442809
61	129953	Pharmakon	1502038	Cn1nnnc1SCC2=C(N3C(SC2)C(NC(=O)C(O)c4ccccc4)C3=O)C(=O)O	cefamandole sodium	0.424955	0.998787
62	129955	Pharmakon	1503127	Cc1cc(N)c2ccccc2[n+]1CCCCCCCCCC[n+]3c(C)cc(N)c4ccccc34	dequalinium chloride	-0.27543	-0.430995
63	129956	Pharmakon	1502014	OS(=O)(=O)CCS	mesna	-0.872169	0.0903321
64	129957	Pharmakon	1501130	Nc1ccncc1	4-Aminopyridine	-1.63825	-0.217982
65	129958	Pharmakon	1501170	CC(=O)Nc1ccc(OC(=O)c2ccccc2O)cc1	acetaminosalol	-0.710547	-0.849916
66	129962	Pharmakon	300565	CN1CC(CNC(=O)OCc2ccccc2)C[C@@H]3C1Cc4cn(C)c5cccc3c45	metergoline	0.0416166	-0.842584
67	129965	Pharmakon	1400010	CC(C)Oc1ccc2C(=O)C=C(Oc2c1)c3ccccc3	ipriflavone	-0.139089	-1.49371
68	129967	Pharmakon	1500101	CC(=O)Nc1ccc(O)cc1	acetaminophen	0.56443	-0.439922
69	129968	Pharmakon	1500102	CC(=O)Nc1nnc(s1)S(=O)(=O)N	Acetazolamide	-0.632136	-0.517084
70	129969	Pharmakon	1500103	CC(=O)NO	acetohydroxamic acid	-0.176892	0.778046
71	129970	Pharmakon	1500104	CC(=O)OCC[N+](C)(C)C	acetylcholine	-0.149945	0.48267
72	129972	Pharmakon	1500108	Oc1[nH]cnc2nncc12	Allopurinol	-0.458323	0.117608
73	129973	Pharmakon	1500109	CCN(CCCc1ccccc1)CCCc2ccccc2	alverine citrate	0.664697	0.906432
74	129974	Pharmakon	1500110	NC12CC3CC(CC(C3)C1)C2	Amantadine hydrochloride	0.0417771	1.47349
75	129975	Pharmakon	1500111	NCC[C@@H](O)C(=O)N[C@@H]1C[C@H](N)[C@@H](O[C@H]2O[C@H](CN)[C@@H](O)[C@H](O)[C@H]2O)[C@H](O)[C@H]1O[C@H]3O[C@H](CO)[C@@H](O)[C@H](N)C3O	amikacin sulfate	-0.702446	0.95887
76	129976	Pharmakon	1500112	NC(=N)NC(=O)c1nc(Cl)c(N)nc1N	Amiloride hydrochloride	2.42553	1.16299
77	129977	Pharmakon	1500113	Nc1ccc(cc1)C(=O)O	potassium p-aminobenzoate	-0.0686092	1.23842
78	129978	Pharmakon	1500114	NCCCCCC(=O)O	aminocaproic acid	-0.229762	-0.517289
79	129979	Pharmakon	1500115	CCC1(CCC(=O)NC1=O)c2ccc(N)cc2	(Â±)-p-Aminoglutethimide	-0.474611	0.647629
80	129980	Pharmakon	1500116	Nc1ccc(C(=O)O)c(O)c1	sodium p-aminosalicylate	0.114677	0.954935
81	129981	Pharmakon	1500117	CN(C)CCC=C1c2ccccc2CCc3ccccc13	Amitriptyline hydrochloride	-0.826166	-0.808866
82	129982	Pharmakon	1500119	CCN(CC)Cc1ccc(Nc2ccnc3cc(Cl)ccc23)cc1O	amodiaquine dihydrochloride	0.24915	-0.427996
83	129983	Pharmakon	1500120	CC1(C)S[C@@H]2[C@H](NC(=O)[C@@H](N)c3ccc(O)cc3)C(=O)N2[C@H]1C(=O)O	amoxicillin	0.0888588	0.589575
84	129984	Pharmakon	1500123	CC1(C)S[C@@H]2[C@H](NC(=O)[C@H](N)c3ccccc3)C(=O)N2[C@H]1C(=O)O	ampicillin sodium	0.116914	1.2011
85	129985	Pharmakon	1500124	CCCc1ncc(C[n+]2ccccc2C)c(N)n1	amprolium	0.00215883	0.735911
86	129987	Pharmakon	1500127	Oc1cccc2Cc3cccc(O)c3C(=O)c12	anthralin	0.87568	1.29708
87	129988	Pharmakon	1500128	CN1N(C(=O)C=C1C)c2ccccc2	antipyrine	-0.512651	0.386034
88	129989	Pharmakon	1500129	CN1CCc2cccc3c2C1Cc4ccc(O)c(O)c34	apomorphine hydrochloride	0.770233	0.763018
89	129991	Pharmakon	1500135	NCC(CC(=O)O)c1ccc(Cl)cc1	(Â±)-Baclofen	-0.0732928	0.512343
90	129992	Pharmakon	1500136	CCC(=O)OCC(=O)C1(OC(=O)CC)C(C)CC2C3CCC4=CC(=O)C=CC4(C)C3(Cl)C(O)CC12C	beclomethasone dipropionate	0.997185	-0.180124
91	129993	Pharmakon	1500137	NC(CO)C(=O)NNCc1ccc(O)c(O)c1O	Benserazide hydrochloride	-0.0952704	0.52278
92	129994	Pharmakon	1500138	CC(C)(C)CC(C)(C)c1ccc(OCCOCC[N+](C)(C)Cc2ccccc2)cc1	benzethonium chloride	-1.99579	1.91284
93	129995	Pharmakon	1500139	CCOC(=O)c1ccc(N)cc1	benzocaine	0.116513	1.03225
94	129996	Pharmakon	1500141	NS(=O)(=O)c1cc2c(NC(=NS2(=O)=O)CSCc3ccccc3)cc1Cl	benzthiazide	-0.539202	0.370014
95	129998	Pharmakon	1500144	C[C@H]1CC2C3CCC4=CC(=O)C=C[C@]4(C)[C@@]3(F)[C@@H](O)C[C@]2(C)[C@@]1(O)C(=O)CO	betamethasone	0.120673	-0.558727
96	130000	Pharmakon	1500146	CC(C[N+](C)(C)C)OC(=O)N	Bethanechol chloride	0.0506402	0.396117
97	130001	Pharmakon	1500147	CC(=O)Oc1ccc(cc1)C(c2ccc(OC(=O)C)cc2)c3ccccn3	bisacodyl	0.970727	0.853166
98	130002	Pharmakon	1500148	Oc1c(Cl)cc(Cl)cc1Sc2cc(Cl)cc(Cl)c2O	bithionol	-1.44868	-0.0873352
99	130003	Pharmakon	1500151	CC(C)CC1N2C(=O)[C@](NC(=O)C3CN(C)[C@@H]4Cc5c(Br)[nH]c6cccc(C4=C3)c56)(OC2(O)[C@@H]7CCCN7C1=O)C(C)C	bromocriptine mesylate	0.478634	0.287385
100	130004	Pharmakon	1500152	CS(=O)(=O)OCCCCOS(=O)(=O)C	busulfan	0.0876136	-0.329647
101	130005	Pharmakon	1500158	C[N+](C)(C)CCOC(=O)N	Carbachol	1.01829	0.896611
102	130006	Pharmakon	1500159	NC(=O)N1c2ccccc2C=Cc3ccccc13	Carbamazepine	0.0223873	0.480657
103	130007	Pharmakon	1500160	CC1(C)S[C@@H]2[C@H](NC(=O)C(C(=O)O)c3ccccc3)C(=O)N2[C@H]1C(=O)O	carbenicillin disodium	1.80716	1.13163
104	130008	Pharmakon	1500161	CN(C)CCOC(c1ccc(Cl)cc1)c2ccccn2	carbinoxamine maleate	1.36978	0.428748
105	130009	Pharmakon	1500162	CCCC(C)(COC(=O)N)COC(=O)NC(C)C	Carisoprodol	1.2951	0.751315
106	130011	Pharmakon	1500164	Cc1nnc(SCC2=C(N3[C@H](SC2)[C@H](NC(=O)Cn4cnnn4)C3=O)C(=O)O)s1	cefazolin sodium	-0.533238	0.417755
107	130012	Pharmakon	1500165	CO\N=C(\C(=O)N[C@H]1[C@H]2SCC(=C(N2C1=O)C(=O)O)COC(=O)C)/c3csc(N)n3	cefotaxime sodium	1.95027	0.850726
108	130013	Pharmakon	1500167	CC(=O)OCC1=C(N2[C@H](SC1)[C@H](NC(=O)CSc3ccncc3)C2=O)C(=O)O	cephapirin sodium	1.44504	0.307404
109	130015	Pharmakon	1500169	CCCCCCCCCCCCCCCC[n+]1ccccc1	cetylpyridinium chloride	-0.0195728	0.689688
110	130016	Pharmakon	1500171	OC(=O)CCCc1ccc(cc1)N(CCCl)CCCl	chlorambucil	0.718597	0.529744
111	130018	Pharmakon	1500173	O[C@@H]([C@@H](COC(=O)CCC(=O)O)NC(=O)C(Cl)Cl)c1ccc(cc1)[N+](=O)[O-]	chloramphenicol hemisuccinate	0.770976	0.685301
112	130022	Pharmakon	1500178	Cc1cc(O)ccc1Cl	chlorocresol	-0.167944	-4.10623
113	130023	Pharmakon	1500179	CCN(CC)CCCC(C)Nc1ccnc2cc(Cl)ccc12	Chloroquine phosphate	0.416768	1.15739
114	130024	Pharmakon	1500180	NS(=O)(=O)c1cc2c(NC=NS2(=O)=O)cc1Cl	Chlorothiazide	0.465692	0.286744
115	130026	Pharmakon	1500182	Cc1cc(O)cc(C)c1Cl	chloroxylenol	0.434677	0.121787
116	130028	Pharmakon	1500184	CN(C)CCCN1c2ccccc2Sc3ccc(Cl)cc13	Chlorpromazine hydrochloride	0.531355	-0.10799
117	130029	Pharmakon	1500185	CCCNC(=O)NS(=O)(=O)c1ccc(Cl)cc1	Chlorpropamide	-0.506583	-1.13907
118	130030	Pharmakon	1500187	NS(=O)(=O)c1cc(ccc1Cl)C2(O)NC(=O)c3ccccc23	chlorthalidone	-0.519651	-0.461285
119	130031	Pharmakon	1500188	Oc1oc2ccc(Cl)cc2n1	Chlorzoxazone	-0.0619154	0.222657
120	130032	Pharmakon	1500189	CC1=CC(=O)N(O)C(=C1)C2CCCCC2	ciclopirox olamine	3.55697	7.13403
121	130033	Pharmakon	1500190	CCN1N=C(C(=O)O)C(=O)c2cc3OCOc3cc12	cinoxacin	-0.248016	-1.57252
122	130035	Pharmakon	1500192	C[N+]12CCC(CC1)C(C2)OC(=O)C(O)(c3ccccc3)c4ccccc4	clidinium bromide	0.262487	0.26349
123	130037	Pharmakon	1500195	CC(C)(Oc1ccc(Cl)cc1)C(=O)O	clofibric acid	0.437115	0.272705
124	130038	Pharmakon	1500272	CC[C@H]1CN2CCc3cc(OC)c(OC)cc3C2C[C@@H]1CC4NCCc5cc(OC)c(OC)cc45	emetine	-3.06181	6.08047
125	130039	Pharmakon	1500358	[O-][N+](=O)O[C@H]1CO[C@@H]2[C@@H](CO[C@H]12)O[N+](=O)[O-]	isosorbide dinitrate	-0.685196	0.573406
126	130040	Pharmakon	1500239	OC1=C(CC2=C(O)Oc3ccccc3C2=O)C(=O)c4ccccc4O1	dicumarol	-0.68573	-0.293925
127	130041	Pharmakon	1500595	COc1cc(Cc2cnc(N)nc2N)cc(OC)c1OC	Trimethoprim	0.169588	-0.405179
128	130042	Pharmakon	1500596	CC1=CC(=O)Oc2c(C)c3oc(C)cc3cc12	trioxsalen	-0.0911584	-1.42022
129	130043	Pharmakon	1500527	Oc1cccc(O)c1	resorcinol	1.02265	0.43977
130	130046	Pharmakon	300548	C1CCN2C[C@@H]3C[C@H](CN4CCCC[C@@H]34)[C@H]2C1	sparteine sulfate	-0.0227487	-0.116219
131	130047	Pharmakon	1500639	NCC(O)c1ccc(O)cc1	(Â±)-Octopamine hydrochloride	0.865894	0.728637
132	130048	Pharmakon	1500356	CC(C)[N+](C)(CCC(C(=O)N)(c1ccccc1)c2ccccc2)C(C)C	isopropamide iodide	-0.117613	-0.0215904
133	130049	Pharmakon	1500651	O=C1CC2OCC=C3CN4CC[C@@]56C4C[C@@H]3[C@@H]2C5N1c7ccccc67	strychnine	0.733265	0.050477
134	130050	Pharmakon	1500655	CCN1C[C@]2(COC)[C@H](O)CC(OC)[C@@]34C5C[C@]6(O)[C@@H](OC)[C@H](O)[C@](OC(=O)C)([C@@H]([C@H](OC)C23)[C@@H]14)C5[C@H]6OC(=O)c7ccccc7	aconitine	0.138827	0.680382
135	130053	Pharmakon	1501171	O=C1NS(=O)(=O)c2ccccc12	saccharin	0.305618	0.0744101
136	130057	Pharmakon	1500143	C\C(=C/C=C/C=C(\C)/C=C/C=C(\C)/C=C/C1=C(C)CCCC1(C)C)\C=C\C=C(/C)\C=C\C2=C(C)CCCC2(C)C	beta-carotene	0.27794	0.596386
137	130065	Pharmakon	310040	CC(C)CCCC(C)CCCC(C)CCCC1(C)CCc2c(C)c(OC(=O)C)c(C)c(C)c2O1	alpha-tochopheryl acetate	-0.40342	0.301614
138	130066	Pharmakon	310035	C[n+]1cc2c3OCOc3ccc2c4ccc5cc6OCOc6cc5c14	Sanguinarine chloride	2.53709	0.469628
139	130068	Pharmakon	1500464	CC(C)(S)[C@@H](N)C(=O)O	penicillamine	-0.770479	0.320501
140	130069	Pharmakon	1500275	CC12CCC3C(=CCc4cc(O)ccc34)C1CCC2=O	equilin	0.416165	0.0587875
141	130071	Pharmakon	1500994	OCCN1CCN(CCCN2c3ccccc3Sc4ccc(cc24)C(F)(F)F)CC1	Fluphenazine dihydrochloride	0.651023	-0.303087
142	130072	Pharmakon	1500603	CC(C)CC1NC(=O)C(CCCN)NC(=O)C(NC(=O)C(Cc2ccc(O)cc2)NC(=O)C(CCC(=O)O)NC(=O)C(CC(=O)O)NC(=O)C(Cc3ccccc3)NC(=O)C(Cc4ccccc4)NC(=O)C5CCCN5C(=O)C(Cc6ccccc6)NC1=O)C(C)C	tyrothricin	-0.148005	-0.276609
143	130077	Pharmakon	1501157	CCCCC1(COC(=O)CCC(=O)O)C(=O)N(N(C1=O)c2ccccc2)c3ccccc3	suxibuzone	-0.0245309	-0.528401
144	130078	Pharmakon	1500873	O=C(\C=C\C=C\c1ccc2OCOc2c1)N3CCCCC3	piperine	-0.385756	0.459365
145	130080	Pharmakon	1501004	OCC(O)CN1CCN(CC1)c2ccccc2	dropropizine	-0.091676	0.332308
146	130081	Pharmakon	1500607	CN[C@H](CC(C)C)C(=O)NC1[C@H](O)c2ccc(Oc3cc4cc(Oc5ccc(cc5Cl)[C@@H](O)[C@@H]6CC(=O)C(NC(=O)[C@@H]4NC(=O)[C@H](CC(=O)N)NC1=O)c7ccc(O)c(c7)c8c(O)cc(O)cc8[C@@H](NC6=O)C(=O)O)c3O[C@@H]9OC(CO)[C@@H](O)[C@H](O)[C@H]9O[C@H]%10C[C@](C)(N)[C@H](O)[C@H](C)O%10)c(Cl)c2	vancomycin hydrochloride	-0.233584	-0.326092
147	130082	Pharmakon	1500217	NC1=NC(=O)N(C=C1)C2O[C@H](CO)[C@@H](O)[C@@H]2O	cytarabine	1.89271	1.70001
148	130090	Pharmakon	1500992	CC1CCc2cc(F)cc3C(=O)C(=CN1c23)C(=O)O	flumequine	-0.566786	-0.232825
149	130095	Pharmakon	310006	CN1CCc2cc3OCOc3cc2C1O	hydrastinine hydrochloride	-0.873312	-0.2298
150	130098	Pharmakon	1501175	CC1(C)O[C@@H]2CC3C4C[C@H](F)C5=CC(=O)CC[C@]5(C)C4[C@@H](O)C[C@]3(C)[C@@]2(O1)C(=O)CO	flurandrenolide	0.101328	-1.37686
151	130100	Pharmakon	1501205	C[C@H]1O[C@H](C[C@H](O)[C@@H]1O[C@H]2C[C@H](O)[C@H](O[C@H]3C[C@H](OC(=O)C)[C@H](O[C@@H]4O[C@H](CO)[C@@H](O)[C@H](O)[C@H]4O)[C@@H](C)O3)[C@@H](C)O2)O[C@H]5CC[C@@]6(C)C(CCC7C6C[C@@H](O)[C@]8(C)[C@H](CC[C@]78O)C9=CC(=O)OC9)C5	lanatoside c	-6.43078	-0.941337
152	130102	Pharmakon	1503135	COc1ccc(CN(CCN(C)C)c2ncccn2)cc1	thonzylamine hydrochloride	-1.62541	-0.27782
153	130106	Pharmakon	1502248	N[C@@H](CCC(=O)N[C@@H](CS)C(=O)NCC(=O)O)C(=O)O	glutathione	-0.373192	-0.0552322
154	130107	Pharmakon	1500227	CNCCCN1c2ccccc2CCc3ccccc13	Desipramine hydrochloride	0.677657	-0.268867
155	130108	Pharmakon	1501026	CC(NCCC(c1ccccc1)c2ccccc2)c3ccccc3	fendiline hydrochloride	-4.11083	0.504089
156	130109	Pharmakon	1501134	Oc1nc2ccccc2n1C3CCN(CCCC(c4ccc(F)cc4)c5ccc(F)cc5)CC3	Pimozide	1.25927	-0.726866
157	130110	Pharmakon	1500581	CCCCNC(=O)NS(=O)(=O)c1ccc(C)cc1	Tolbutamide	-0.958167	-0.486964
158	130115	Pharmakon	1502260	CCC(C)[C@H]1O[C@@]2(C[C@@H]3C[C@@H](C\C=C(/C)\[C@@H](OC4C[C@H](OC)C(O[C@H]5C[C@H](OC)[C@@H](O)[C@H](C)O5)[C@H](C)O4)[C@@H](C)\C=C\C=C\6/CO[C@@H]7[C@H](O)C(=C[C@@H](C(=O)O3)[C@]67O)C)O2)C=C[C@@H]1C	avermectin b1	0.364378	0.457315
159	130116	Pharmakon	1503074	CCCCC(CC)C\N=C(/N)\N=C(/N)\NCCCCCCN\C(=N\C(=N\CC(CC)CCCC)\N)\N	alexidine hydrochloride	-0.577826	0.0910715
160	130117	Pharmakon	1503614	OC(=O)C1=CN(C2CC2)c3cc(N4CCNCC4)c(F)cc3C1=O	ciprofloxacin	-0.514934	-0.626264
161	130120	Pharmakon	2300166	CC(C)NCC(O)COc1ccccc1CC=C	Alprenolol hydrochloride	0.126341	0.363684
162	130121	Pharmakon	1502230	OCC(O)[C@H]1OC(=C(O)C1=O)O	ascorbic acid	0.565795	0.466794
163	130123	Pharmakon	1501103	Cc1cccc(Nc2ccccc2C(=O)O)c1C	mefenamic acid	-0.178242	-0.821566
164	130125	Pharmakon	1501173	CC(=O)Nc1ccccc1	acetanilide	-0.361415	0.73314
165	130134	Pharmakon	1503234	O=C1CCO1	beta-propiolactone	0.323822	-0.848698
166	130135	Pharmakon	2300234	CO\C(=C/1\C(C(=C(C)N=C1C)C(=O)OC(C)C)c2cccc3nonc23)\O	isradipine	0.961762	-0.0973614
167	130138	Pharmakon	2300214	COc1ccc(cc1)C2Sc3ccccc3N(CCN(C)C)C(=O)C2OC(=O)C	diltiazem hydrochloride	0.853369	0.355201
168	130141	Pharmakon	2300229	COc1ccc(Cl)cc1C(=O)NCCc2ccc(cc2)S(=O)(=O)NC(=O)NC3CCCCC3	Glibenclamide	-0.590926	-0.514636
169	130143	Pharmakon	1500990	CC1(C)[C@@H](O)CC[C@@]2(C)C1CC[C@]3(C)C2C(=O)C=C4[C@@H]5C[C@](C)(CC[C@]5(C)CC[C@@]34C)C(=O)O	enoxolone	-0.146217	0.21316
170	130145	Pharmakon	1503428	C[N+](C)(C)CCO	choline chloride	-0.436134	0.354821
171	130156	Pharmakon	1502202	CCC1NC(=O)C(C(O)C(C)C\C=C\C)N(C)C(=O)C(C(C)C)N(C)C(=O)C(CC(C)C)N(C)C(=O)C(CC(C)C)N(C)C(=O)C(C)NC(=O)C(C)NC(=O)C(CC(C)C)N(C)C(=O)C(NC(=O)C(CC(C)C)N(C)C(=O)CN(C)C1=O)C(C)C	Cyclosporin A	-0.0774708	0.612411
172	130157	Pharmakon	1503927	Cc1oncc1C(=O)Nc2ccc(cc2)C(F)(F)F	lefunamide	0.895736	0.729303
173	130161	Pharmakon	1503081	NCCCNCCSP(=O)(O)O	amifostine	-0.664444	0.137308
174	130169	Pharmakon	1502036	NC(CCC(=O)O)C=C	(Â±)-gamma-Vinyl GABA	-0.338333	0.840349
175	130171	Pharmakon	1500837	C[C@H](CCC(=O)O)[C@H]1CCC2C3[C@H](O)C[C@@H]4C[C@H](O)CC[C@]4(C)C3CC[C@]12C	chenodiol	0.0162575	0.207152
176	130172	Pharmakon	2300241	CN(C)C(=O)C(CCN1CCC(O)(CC1)c2ccc(Cl)cc2)(c3ccccc3)c4ccccc4	Loperamide hydrochloride	0.496269	-0.251528
177	130174	Pharmakon	2300176	CC(COc1ccccc1)N(CCCl)Cc2ccccc2	Phenoxybenzamine hydrochloride	-1.1097	-2.55393
178	130175	Pharmakon	1701060	CC(=O)[C@@]1(O)CCC2C3CCC4=CC(=O)CC[C@]4(C)C3CC[C@]12C	hydroxyprogesterone	0.264143	-0.621971
179	130176	Pharmakon	1701028	C[C@]12CCC(=O)C=C1CCC3C4CC[C@](O)(C(=O)CO)[C@@]4(C)CC(=O)C23	cortisone	0.422531	0.585822
180	130180	Pharmakon	2300228	CC(=C)C1CNC(C1CC(=O)O)C(=O)O	kainic acid	-0.112611	-0.358316
181	130182	Pharmakon	2300062	CN1C(c2ccc(Cl)cc2)S(=O)(=O)CCC1=O	Chlomezanone	-0.0954159	0.675379
182	130185	Pharmakon	2300219	CC[N+](C)(C)c1cccc(O)c1	edrophonium chloride	-0.0757336	-0.554336
183	130186	Pharmakon	2300061	CN(C)CCCN1c2ccccc2CCc3ccc(Cl)cc13	Clomipramine hydrochloride	0.150792	-0.488625
184	130187	Pharmakon	2300161	Clc1ccc2Oc3ccccc3N=C(N4CCNCC4)c2c1	Amoxapine	0.032746	-1.00828
185	130188	Pharmakon	2300094	COc1ccc(CCN2CCC(CC2)Nc3nc4ccccc4n3Cc5ccc(F)cc5)cc1	astemizole	-0.540958	0.894487
186	130189	Pharmakon	2300147	CC(=O)N[C@H]1[C@@H](O)C[C@](O)(O[C@@H]1C(O)[C@H](O)CO)C(=O)O	n-acetylneuramic acid	0.304934	0.671464
187	130190	Pharmakon	2300259	CN1CCC[C@H]1c2cccnc2	nicotine ditartrate	0.358504	0.463479
188	130191	Pharmakon	2300205	N[C@@H](Cc1ccc(O)c(O)c1)C(=O)O	levodopa	0.181444	-0.314156
189	130192	Pharmakon	2300325	CC1Nc2cc(Cl)c(cc2C(=O)N1c3ccccc3C)S(=O)(=O)N	metolazone	0.696479	0.0536911
190	130203	Pharmakon	2300332	COc1cc(cc(OC)c1OC)[C@H]2[C@@H]3[C@H](COC3=O)[C@@H](O)c4cc5OCOc5cc24	podofilox	-2.32346	-0.447464
191	130205	Pharmakon	1500486	CNC(=O)Oc1ccc2N(C)[C@H]3N(C)CC[C@@]3(C)c2c1	(-)-Physostigmine	-0.0668225	0.187404
192	130206	Pharmakon	1503009	OC(=O)CCCCC1SCC2NC(=O)NC12	biotin	-0.30257	0.707241
193	130208	Pharmakon	2300009	CCN(CC)CCOc1ccc2c(c1)C(=O)c3cc(OCCN(CC)CC)ccc23	tilorone	3.61997	-1.05837
194	130210	Pharmakon	1500573	Nc1nc(S)c2[nH]cnc2n1	thioguanine	-0.850122	-2.30429
195	130211	Pharmakon	1500177	Clc1ccc(NC(=N)NC(=N)NCCCCCCNC(=N)NC(=N)Nc2ccc(Cl)cc2)cc1	chlorhexidine	0.110005	-1.362
196	130212	Pharmakon	1503265	Oc1ccc(Cl)cc1C(=O)Nc2ccc(cc2Cl)[N+](=O)[O-]	nicolsamide	-1.36595	1.06266
197	130213	Pharmakon	2300165	CCCCc1oc2ccccc2c1C(=O)c3cc(I)c(OCCN(CC)CC)c(I)c3	Amiodarone hydrochloride	0.865932	0.248583
198	130214	Pharmakon	1500404	CC[C@@H](CO)NC(=O)[C@H]1CN(C)[C@@H]2Cc3c[nH]c4cccc(C2=C1)c34	methylergonovine maleate	0.478577	0.488999
199	130215	Pharmakon	1503110	ClCCNC(=O)N(CCCl)N=O	carmustine	-0.0873195	0.968213
200	130223	Pharmakon	1501128	COc1cc(CNC(=O)CCCC\C=C\C(C)C)ccc1O	e-capsaicin	0.621378	-0.523104
201	130224	Pharmakon	1503134	CC(C)[C@@H]1CC[C@@H](C)C[C@H]1O	(-)-menthol	-0.268003	-0.489575
202	130225	Pharmakon	1503679	CC[C@H]1OC(=O)[C@H](C)[C@@H](O[C@H]2C[C@@](C)(OC)[C@@H](O)[C@H](C)O2)[C@H](C)[C@@H](O[C@@H]3O[C@H](C)C[C@@H]([C@H]3O)N(C)C)[C@](C)(O)C[C@@H](C)CN(C)[C@H](C)[C@@H](O)[C@]1(C)O	azithromycin	0.422741	0.584756
203	130226	Pharmakon	1500450	NCCc1cc(O)c(O)cc1O	oxidopamine hydrochloride	0.0319344	-0.957863
204	130227	Pharmakon	1506172	CCCCCCCCC(=O)NCc1ccc(O)c(OC)c1	N-Vanillylnonanamide	0.905028	-0.0366754
205	130234	Pharmakon	1503423	CO[C@H]1[C@H](O)CC(=O)O[C@@H](C)C\C=C\C=C\[C@H](O[C@H]2CC[C@@H]([C@@H](C)O2)N(C)C)[C@H](C)C[C@H](CC=O)[C@@H]1O[C@@H]3O[C@H](C)[C@@H](O[C@H]4C[C@@](C)(O)[C@H](O)[C@H](C)O4)[C@@H]([C@H]3O)N(C)C	spiramycin	0.399608	0.628467
206	130235	Pharmakon	1503804	CC(=O)O[C@H]1[C@@H](O)C2C(C)(C)CC[C@H](O)[C@]2(C)[C@@]3(O)C(=O)C[C@@](C)(O[C@]13C)C=C	colforsin	1.23769	-5.71579
207	130236	Pharmakon	1500277	C[C@@H](CO)NC(=O)C1CN(C)[C@@H]2Cc3c[nH]c4cccc(C2=C1)c34	ergonovine maleate	-0.0739919	-0.920668
208	130239	Pharmakon	2300242	CN1CCN(CC1)C2=Nc3ccccc3Oc4ccc(Cl)cc24	Loxapine succinate	0.197689	0.645743
209	130242	Pharmakon	1501104	CN(C)[C@H]1[C@@H]2[C@@H](O)[C@@H]3C(=C)c4cccc(O)c4C(=C3C(=O)[C@]2(O)C(=C(C(=O)N)C1=O)O)O	methacycline hydrochloride	0.851876	0.291692
210	130245	Pharmakon	2300270	CC(\N=C(/NC#N)\Nc1ccncc1)C(C)(C)C	Pinacidil	0.586734	0.137887
211	130246	Pharmakon	1504151	Cc1ncc(CNC(=O)N(CCCl)N=O)c(N)n1	nimustine	0.220047	0.211896
212	130247	Pharmakon	2300212	Oc1nc2ccccc2n1CCCN3CCC(CC3)n4c(O)nc5cc(Cl)ccc45	Domperidone	-0.0367514	0.814088
213	130248	Pharmakon	2300347	C1CCc2nnnn2CC1	pentetrazole	0.296476	-0.240996
214	130249	Pharmakon	210205	O[C@H]1Cc2c(O)cc(O)cc2O[C@@H]1c3ccc(O)c(O)c3	cianidanol	-0.643761	-1.0422
215	130250	Pharmakon	1500382	N[C@@H](Cc1ccc(cc1)N(CCCl)CCCl)C(=O)O	melphalan	0.303953	-0.672478
216	130251	Pharmakon	1503630	CC(=O)N[C@@H](CC(=O)O)C(=O)N[C@@H](CCC(=O)O)C(=O)O	spaglumic acid	0.316508	0.662831
217	130256	Pharmakon	1600300	CN1CC(=O)N=C1N	creatinine	0.527107	0.93461
218	130257	Pharmakon	2300220	C[C@@H]([C@H](O)c1ccccc1)N(C)C	(-)-Ephedrine, N-Methyl	-0.868069	-0.647485
219	130259	Pharmakon	1501117	CCN(CCCCOC(=O)c1ccc(OC)c(OC)c1)C(C)Cc2ccc(OC)cc2	mebeverine hydrochloride	-0.45699	0.0221765
220	130260	Pharmakon	212064	Cc1cccc(C(=O)O)c1O	hydroxytoluic acid	0.875888	-0.582301
221	130262	Pharmakon	1500438	CC(=O)O[C@]1(CCC2C3CCC4=CC(=O)CC[C@@H]4C3CC[C@]12C)C#C	norethindrone acetate	0.582409	0.133576
222	130263	Pharmakon	1500536	CN[C@@H]1C(O)[C@@H](O[C@H]2[C@H](N)C[C@H](N)[C@@H](O[C@H]3OC(=CC[C@H]3N)CN)[C@@H]2O)OC[C@]1(C)O	sisomicin sulfate	-0.709045	0.664497
223	130277	Pharmakon	1500578	CC(C)(C)NC[C@@H](O)COc1nsnc1N2CCOCC2	timolol maleate	-0.497818	0.340205
224	130278	Pharmakon	1500613	CC(=O)CC(C1=C(O)Oc2ccccc2C1=O)c3ccccc3	warfarin	-0.533796	0.686491
225	130281	Pharmakon	1500677	CC(C)(C)NCC(O)c1ccc(O)c(CO)c1	Albuterol hemisulfate	0.213825	0.993875
226	130283	Pharmakon	1500587	CC1(C)O[C@@H]2CC3C4CCC5=CC(=O)C=C[C@]5(C)[C@@]4(F)[C@@H](O)C[C@]3(C)[C@@]2(O1)C(=O)CO	triamcinolone acetonide	0.765676	0.170887
227	130288	Pharmakon	1500633	CCCCC(CC)CN1CN(CC(CC)CCCC)CC(C)(N)C1	hexetidine	0.307806	0.275824
228	130294	Pharmakon	1500634	CC(C)NNC(=O)c1ccncc1	Iproniazid phosphate	-0.776545	0.682441
229	130296	Pharmakon	1500669	CC(Cc1cccc(c1)C(F)(F)F)NCCOC(=O)c2ccccc2	benfluorex hydrochloride	-0.45463	1.07924
230	130297	Pharmakon	1500670	CNCCc1ccccn1	betahistine hydrochloride	-0.430981	-0.985087
231	130301	Pharmakon	1500586	C[C@]12C[C@H](O)[C@@]3(F)C(CCC4=CC(=O)C=C[C@]34C)C1C[C@@H](O)[C@]2(O)C(=O)CO	triamcinolone	1.08859	-1.35897
232	130303	Pharmakon	1500615	Cc1cc(CC(=O)O)n(C)c1C(=O)c2ccc(Cl)cc2	zomepirac sodium	0.34675	-0.339944
233	130311	Pharmakon	210369	OC(=O)c1cc(O)c(O)c(O)c1	gallic acid	-1.16501	-0.576816
234	130317	Pharmakon	3100024	OC[C@H]1OC([C@H](O)[C@@H]1O)n2cnc3c(O)ncnc23	inosine	-0.152664	-1.45353
235	130321	Pharmakon	1500614	Cc1cc(cc(C)c1CC2=NCCN2)C(C)(C)C	xylometazoline hydrochloride	-0.161782	0.999315
236	130332	Pharmakon	1500668	CN1CCC(=C2c3ccccc3CC(=O)c4sccc24)CC1	ketotifen fumarate	1.31736	0.793469
237	130333	Pharmakon	1500666	COc1ccc2c(c1)c(CC(=O)OCC(=O)O)c(C)n2C(=O)c3ccc(Cl)cc3	acemetacin	-1.06412	-0.190437
238	130335	Pharmakon	1503678	Cc1ccc(cc1)c2cc(nn2c3ccc(cc3)S(=O)(=O)N)C(F)(F)F	celecoxib	-0.340924	0.328714
239	130342	Pharmakon	1505201	CC(=O)OCC(CCn1cnc2cnc(N)nc12)COC(=O)C	famciclovir	-0.584433	0.223024
240	130353	Pharmakon	1500632	CCC(C(CC)c1ccc(O)cc1)c2ccc(O)cc2	hexestrol	0.330341	0.439214
241	130354	Pharmakon	1500646	Nc1ccc(cc1)S(=O)(=O)N	sulfanilamide	-0.300182	0.204945
242	130355	Pharmakon	1500665	CCCC(=O)Nc1ccc(OCC(O)CNC(C)C)c(c1)C(=O)C	acebutolol hydrochloride	-0.162432	-1.19603
243	130357	Pharmakon	1500684	C\N=C(/NCCSCc1[nH]cnc1C)\NC#N	Cimetidine	-0.143551	0.871307
244	130358	Pharmakon	1501217	NCCCC[C@H](N[C@@H](CCc1ccccc1)C(=O)O)C(=O)N2CCC[C@H]2C(=O)O	lisinopril	0.409197	-0.187406
245	130360	Pharmakon	1500606	CCCC(CCC)C(=O)O	Valproic acid sodium	-0.478697	0.404989
246	130371	Pharmakon	1500629	CCC(=O)c1c(O)cc(O)cc1O	flopropione	-1.04666	0.759731
247	130372	Pharmakon	1500645	CC(=O)[C@H]1CCC2C3CC=C4C[C@@H](O)CC[C@]4(C)C3CC[C@]12C	pregnenolone	0.360761	0.194827
248	130383	Pharmakon	1501121	CC12CC3CC(C)(C1)CC(N)(C3)C2	Memantine hydrochloride	-0.752234	0.593228
249	130390	Pharmakon	1500462	CN(CC#C)Cc1ccccc1	Pargyline hydrochloride	-0.0763396	0.729475
250	130399	Pharmakon	1500675	CO[C@H]1C[C@H](O[C@H]2[C@H](C)[C@@H](OC3O[C@H](C)C[C@@H]([C@H]3O)N(C)C)[C@@H](C)C[C@]4(CO4)C(=O)[C@H](C)[C@@H](O)[C@@H](C)[C@@H](C)OC(=O)[C@@H]2C)O[C@@H](C)[C@@H]1O	oleandomycin phosphate	0.796875	-0.275102
251	130404	Pharmakon	1500300	C[C@@H]1CC2C3C[C@H](F)C4=CC(=O)C=C[C@]4(C)[C@@]3(F)[C@@H](O)C[C@]2(C)[C@@]1(O)C(=O)COC(=O)C(C)(C)C	flumethazone pivalate	0.385523	-0.567469
252	130412	Pharmakon	1500186	CN(C)[C@H]1[C@@H]2C[C@H]3C(=C(O)[C@]2(O)C(=C(C(=O)N)C1=O)O)C(=O)c4c(O)ccc(Cl)c4[C@@]3(C)O	chlortetracycline	1.08667	0.77337
253	130414	Pharmakon	1500580	C(C1=NCCN1)c2ccccc2	tolazoline hydrochloride	-1.15124	0.490556
254	130482	Pharmakon	1500682	C[C@H](CS)C(=O)N1CCC[C@H]1C(=O)O	Captopril	0.0668061	-0.338494
255	130490	Pharmakon	1500644	CC(=O)O[Hg]c1ccccc1	phenylmercuric acetate	0.116914	0.117332
256	130496	Pharmakon	1500643	CC(Oc1ccccc1)C(=O)N[C@H]2[C@H]3SC(C)(C)[C@@H](N3C2=O)C(=O)O	phenethicillin potassium	1.4219	-0.26918
257	130499	Pharmakon	1500626	Oc1ccc(Cl)cc1Cc2cc(Cl)ccc2O	dichlorophene	-1.00038	-1.03476
258	130521	Pharmakon	1500588	CC(=O)OCC(=O)[C@@]1(O)[C@@H](CC2C3CCC4=CC(=O)C=C[C@]4(C)[C@@]3(F)[C@@H](O)C[C@]12C)OC(=O)C	triamcinolone diacetate	0.106183	-0.257131
259	130582	Pharmakon	1500126	C(N(Cc1ccccc1)c2ccccc2)C3=NCCN3	antazoline phosphate	0.255995	0.0811533
260	130590	Pharmakon	1500589	Nc1nc(N)c2nc(c(N)nc2n1)c3ccccc3	Triamterene	-0.450764	0.145311
261	130596	Pharmakon	1500590	NS(=O)(=O)c1cc2c(NC(NS2(=O)=O)C(Cl)Cl)cc1Cl	trichlormethiazide	-0.153314	-0.764432
262	130600	Pharmakon	1500601	CCCCCC(C)N	tuaminoheptane sulfate	-0.150486	0.944153
263	130608	Pharmakon	1500599	CCN(Cc1ccncc1)C(=O)C(CO)c2ccccc2	Tropicamide	-0.241829	-0.143794
264	130609	Pharmakon	1500636	COC(=O)C(N)CS	mecysteine hydrochloride	0.164168	0.479191
265	130610	Pharmakon	1500616	CC(=O)Nc1cc(ccc1O)[As](=O)(O)O	acetarsol	-0.0977427	0.756037
266	130622	Pharmakon	1500592	OC(CCN1CCCCC1)(C2CCCCC2)c3ccccc3	Trihexyphenidyl hydrochloride	-0.213317	-0.0163534
267	130623	Pharmakon	1500593	CC(CN(C)C)CN1c2ccccc2Sc3ccccc13	trimeprazine tartrate	0.44075	-0.439207
268	130624	Pharmakon	1500605	C[C@H](CCC(=O)O)[C@H]1CCC2C3[C@@H](O)C[C@@H]4C[C@H](O)CC[C@]4(C)C3CC[C@]12C	ursodiol	-0.314214	0.582417
269	130630	Pharmakon	1500591	CN1CCN(CCCN2c3ccccc3Sc4ccc(cc24)C(F)(F)F)CC1	Trifluoperazine dihydrochloride	0.979894	0.372288
270	130632	Pharmakon	1500604	NC(=O)N	urea	0.263802	0.284192
271	130651	Pharmakon	1500641	NC(=N)c1ccc(OCCCCCOc2ccc(cc2)C(=N)N)cc1	Pentamidine isethionate	-1.35107	-0.705621
272	130652	Pharmakon	1500618	C[n+]1c2cc(N)ccc2cc3ccc(N)cc13	acriflavinium hydrochloride	0.116914	0.117332
273	130655	Pharmakon	1500623	Oc1c(Br)cc(Br)c2cccnc12	broxyquinoline	-0.0985513	1.56171
274	130656	Pharmakon	1500642	CCOc1ccc(NC(=O)C)cc1	phenacetin	-0.220087	-1.31515
275	130662	Pharmakon	300546	COc1c2C=CC(=O)Oc2cc3occc13	bergapten	-0.21491	0.283591
276	130666	Pharmakon	1500253	CC1(C)OC(=O)NC1=O	dimethadione	0.431001	-0.28923
277	130668	Pharmakon	1500264	CN(C)CC\C=C/1\c2ccccc2COc3ccccc13	doxepin hydrochloride	-0.283752	-0.0121734
278	130669	Pharmakon	1500266	C[C@@H]1[C@H]2[C@H](O)[C@H]3[C@H](N(C)C)C(=O)C(=C(O)[C@@]3(O)C(=C2C(=O)c4c(O)cccc14)O)C(=O)N	doxycycline hydrochloride	0.325154	0.00319012
279	130670	Pharmakon	1500269	CN1C(=O)N(C)c2ncn(CC(O)CO)c2C1=O	dyphylline	-0.856627	-0.779419
280	130671	Pharmakon	1500276	CC(C)[C@@H](C)\C=C\[C@@H](C)C1CC[C@H]2\C(=C\C=C/3\C[C@@H](O)CCC3=C)\CCC[C@]12C	ergocalciferol	1.08171	0.91628
281	130672	Pharmakon	1500287	CCC(=C)C(=O)c1ccc(OCC(=O)O)c(Cl)c1Cl	ethacrynic acid	-0.17206	-0.501304
282	130673	Pharmakon	1500293	CCN(CC)C(C)CN1c2ccccc2Sc3ccccc13	ethopropazine hydrochloride	0.432532	-0.0192238
283	130674	Pharmakon	1500295	CC1C(CCC(C)(C)N1C)OC(=O)C(O)c2ccccc2	eucatropine hydrochloride	-0.55412	1.27544
284	130675	Pharmakon	1500302	CC1(C)O[C@@H]2CC3C4C[C@H](F)C5=CC(=O)C=C[C@]5(C)[C@@]4(F)[C@@H](O)C[C@]3(C)[C@@]2(O1)C(=O)CO	fluocinolone acetonide	-0.777347	-0.0490604
285	130676	Pharmakon	1500305	Oc1ncc(F)c(O)n1	fluorouracil	-1.04457	0.527582
286	130677	Pharmakon	1500322	NC(=N)N\N=C/c1c(Cl)cccc1Cl	guanabenz acetate	-0.257788	-0.226246
287	130678	Pharmakon	1500331	NCCc1c[nH]cn1	Histamine dihydrochloride	0.482529	0.0626499
288	130679	Pharmakon	1500584	NC1C[C@H]1c2ccccc2	tranylcypromine sulfate	-1.35129	1.23501
289	130680	Pharmakon	1500347	CC(C)Cc1ccc(cc1)C(C)C(=O)O	(Â±)-Ibuprofen	0.86188	0.23161
290	130681	Pharmakon	1500476	NNCCc1ccccc1	phenelzine sulfate	0.321196	0.92865
291	130682	Pharmakon	1500355	NNC(=O)c1ccncc1	isoniazid	0.488669	1.19632
292	130683	Pharmakon	1500362	CC(=O)N1CCN(CC1)c2ccc(OCC3CO[C@@](Cn4ccnc4)(O3)c5ccc(Cl)cc5Cl)cc2	ketoconazole	-0.351996	-0.199746
293	130684	Pharmakon	1500363	OC[C@H]1O[C@@H](O[C@@H]2[C@@H](CO)O[C@](O)(CO)[C@H]2O)[C@H](O)[C@@H](O)[C@H]1O	lactulose	-1.35957	-0.201558
294	130685	Pharmakon	1500364	Nc1nc(O)c2N(C=O)C(CNc3ccc(cc3)C(=O)N[C@@H](CCC(=O)O)C(=O)O)CNc2n1	leucovorin calcium	-2.04548	0.504179
295	130686	Pharmakon	1500585	CC(=O)OCC(COC(=O)C)OC(=O)C	triacetin	0.435845	0.295036
296	130687	Pharmakon	1500368	CCC[C@@H]1C[C@H](N(C)C1)C(=O)N[C@@H]([C@H](C)O)[C@H]2O[C@H](SC)[C@H](O)[C@@H](O)[C@H]2O	lincomycin hydrochloride	0.548177	0.654314
297	130688	Pharmakon	1500372	NCc1ccc(cc1)S(=O)(=O)N	mafenide hydrochloride	0.311603	-0.893121
298	130689	Pharmakon	1500373	CNCCCC12CCC(c3ccccc13)c4ccccc24	maprotiline hydrochloride	0.0250696	0.49714
299	130690	Pharmakon	1500375	CN(CCCl)CCCl	mechlorethamine	0.930639	-3.19145
300	130691	Pharmakon	1500376	Cc1cccc(CN2CCN(CC2)C(c3ccccc3)c4ccc(Cl)cc4)c1	meclizine hydrochloride	0.70016	1.24565
301	130692	Pharmakon	1500377	Cc1ccc(Cl)c(Nc2ccccc2C(=O)O)c1Cl	sodium meclofenamate	0.251645	-0.0507293
302	130693	Pharmakon	1500379	C[C@H]1CC2C(CC[C@@]3(C)C2CC[C@]3(OC(=O)C)C(=O)C)[C@@]4(C)CCC(=O)C=C14	medroxyprogesterone acetate	0.147901	0.61454
303	130694	Pharmakon	1500380	C[C@H]1CC2C3CC[C@H](C(=O)C)[C@@]3(C)C[C@H](O)C2[C@@]4(C)CCC(=O)C=C14	medrysone	1.10429	-1.68807
304	130695	Pharmakon	1503267	CN1CC(c2ccccc2)c3cccc(N)c3C1	Nomifensine maleate	0.742797	0.701841
305	130696	Pharmakon	1500387	Sc1[nH]cnc2ncnc12	mercaptopurine	0.802531	1.51393
306	130697	Pharmakon	1500472	NC(=O)NC(=O)Cc1ccccc1	phenacemide	-0.323967	-0.700232
307	130698	Pharmakon	1500390	CC(C)NCC(O)c1cc(O)cc(O)c1	metaproterenol	0.152123	0.192968
308	130699	Pharmakon	1500477	O=C1C(C(=O)c2ccccc12)c3ccccc3	phenindione	0.624291	0.538747
309	130700	Pharmakon	1500522	CCN(CC)CCCC(C)Nc1c2ccc(Cl)cc2nc3ccc(OC)cc13	Quinacrine dihydrochloride	6.71359	3.27588
310	130702	Pharmakon	1500465	CC1(C)S[C@@H]2[C@H](NC(=O)Cc3ccccc3)C(=O)N2[C@H]1C(=O)O	penicillin g potassium	0.769288	-0.583509
311	130703	Pharmakon	1500582	Cc1ccc(cc1)C(=O)c2ccc(CC(=O)O)n2C	tolmetin sodium	-0.546964	0.123091
312	130704	Pharmakon	1500403	C[C@](N)(Cc1ccc(O)c(O)c1)C(=O)O	L-alpha-Methyl DOPA	0.0704081	0.991224
313	130705	Pharmakon	1500460	Oc1ccc(Cl)cc1	parachlorophenol	0.901283	0.542955
314	130706	Pharmakon	1500411	COCCc1ccc(OCC(O)CNC(C)C)cc1	metoprolol tartrate	1.01517	0.023473
315	130707	Pharmakon	1500583	CN(C(=S)Oc1ccc2ccccc2c1)c3cccc(C)c3	tolnaftate	0.600264	-0.356319
316	130708	Pharmakon	1500413	Clc1ccc(COC(Cn2ccnc2)c3ccc(Cl)cc3Cl)c(Cl)c1	miconazole nitrate	1.89645	0.363534
317	130709	Pharmakon	1500414	CN(C)[C@H]1[C@@H]2C[C@@H]3Cc4c(ccc(O)c4C(=C3C(=O)[C@]2(O)C(=C(C(=O)N)C1=O)O)O)N(C)C	minocycline hydrochloride	-0.309727	1.85596
318	130710	Pharmakon	1500415	Nc1cc(nc(N)[n+]1[O-])N2CCCCC2	Minoxidil	0.398304	0.337577
319	130711	Pharmakon	1500418	CO[C@]1(NC(=O)C(C(=O)O)c2ccc(O)cc2)[C@H]3OCC(=C(N3C1=O)C(=O)O)CSc4nnnn4C	moxalactam disodium	-0.56716	-0.160615
320	130713	Pharmakon	1500424	C(C1=NCCN1)c2cccc3ccccc23	naphazoline hydrochloride	0.326675	-0.163447
321	130714	Pharmakon	1500425	COc1ccc2cc(ccc2c1)[C@H](C)C(=O)O	(+)naproxen	0.540793	0.303044
322	130715	Pharmakon	1500431	CO\C(=C/1\C(C(=C(C)N=C1C)C(=O)OC)c2ccccc2[N+](=O)[O-])\O	Nifedipine	-0.970887	-1.78994
323	130716	Pharmakon	1500444	CO[C@@H]1[C@@H](OC(=O)N)[C@@H](O)[C@H](Oc2ccc3C(=C(NC(=O)c4ccc(O)c(CC=C(C)C)c4)C(=O)Oc3c2C)O)OC1(C)C	novobiocin sodium	0.664844	0.143653
324	130717	Pharmakon	1500433	[O-][N+](=O)c1oc(\C=N\N2CC(=O)NC2=O)cc1	nitrofurantoin	-0.14731	-0.164873
325	130718	Pharmakon	1500434	NC(=O)N\N=C\c1oc(cc1)[N+](=O)[O-]	nitrofurazone	-0.872231	0.481407
326	130719	Pharmakon	1500467	CC1(C)S[C@@H]2[C@H](NC(=O)COc3ccccc3)C(=O)N2[C@H]1C(=O)O	penicillin v potassium	-0.599904	0.694853
327	130721	Pharmakon	1500437	C[C@]12CCC3C(CCC4=CC(=O)CC[C@H]34)C1CC[C@@]2(O)C#C	norethindrone	0.35537	-0.287617
328	130722	Pharmakon	1500473	Nc1ccc(N=Nc2ccccc2)c(N)n1	phenazopyridine hydrochloride	0.775346	0.0263942
329	130723	Pharmakon	1500439	C[C@]12CCC3C(CCC4=C3CCC(=O)C4)C1CC[C@@]2(O)C#C	norethynodrel	0.439354	-0.685099
330	130724	Pharmakon	1500440	CCN1C=C(C(=O)O)C(=O)c2cc(F)c(cc12)N3CCNCC3	norfloxacin	-0.259737	-0.294702
331	130725	Pharmakon	1502355	CC[C@]12CCC3C(CCC4=CC(=O)CC[C@H]34)C1CC[C@@]2(O)C#C	norgestrel	1.0465	0.183277
332	130726	Pharmakon	1500442	CNCCC=C1c2ccccc2CCc3ccccc13	Nortriptyline hydrochloride	2.52627	0.637142
333	130727	Pharmakon	1500445	CC(CCc1ccccc1)NC(C)C(O)c2ccc(O)cc2	Nylidrin hydrochloride	-0.31622	-0.0327583
334	130728	Pharmakon	1500447	CN(C)CCOC(c1ccccc1)c2ccccc2C	orphenadrine citrate	0.9239	0.389821
335	130729	Pharmakon	1500448	Cc1onc(c2ccccc2)c1C(=O)NC3[C@H]4SC(C)(C)[C@@H](N4C3=O)C(=O)O	oxacillin sodium	0.103942	0.349969
336	130730	Pharmakon	1500451	COc1ccc(C(=O)c2ccccc2)c(O)c1	oxybenzone	-0.512048	-1.16606
337	130731	Pharmakon	1500453	Cc1cc(c(O)c(C)c1CC2=NCCN2)C(C)(C)C	Oxymetazoline hydrochloride	0.301254	0.325096
338	130732	Pharmakon	1500456	Oc1cccc2cccnc12	oxyquinoline	-0.980164	0.791789
339	130733	Pharmakon	1500457	CN(C)[C@H]1[C@@H]2[C@@H](O)[C@H]3C(=C(O)[C@]2(O)C(=C(C(=O)N)C1=O)O)C(=O)c4c(O)cccc4[C@@]3(C)O	oxytetracycline	0.020248	0.691258
340	130734	Pharmakon	1500248	CN1C[C@@H](C[C@H]2[C@H]1Cc3c[nH]c4cccc2c34)C(=O)N[C@]5(C)O[C@@]6(O)[C@@H]7CCCN7C(=O)[C@H](Cc8ccccc8)N6C5=O	Dihydroergotamine methanesulfonate	1.27423	0.762624
341	130740	Pharmakon	270029	CC(=O)O[C@H]1CC[C@]2(C)C3CC[C@@]4(C)C(CCC4=O)C3CC=C2C1	praesterone acetate	0.174837	0.378396
342	130743	Pharmakon	1500339	C[C@]12CCC(=O)C=C1CCC3C4CC[C@](O)(C(=O)COC(=O)CCC(=O)O)[C@@]4(C)C[C@H](O)C23	hydrocortisone hemisuccinate	-0.147379	-0.169463
343	130753	Pharmakon	200046	COC1=CC(=O)C[C@@H](C)[C@]12Oc3c(Cl)c(OC)cc(OC)c3C2=O	griseofulvin	1.34639	1.19936
344	130755	Pharmakon	1500202	Oc1ccc(Cl)c2cccnc12	cloxyquin	0.561501	0.140927
345	130756	Pharmakon	1500205	COC1=CC=C2C(=CC1=O)[C@H](CCc3cc(OC)c(OC)c(OC)c23)NC(=O)C	colchicine	-4.44451	-1.14732
346	130757	Pharmakon	1500206	CCC(C)C1NC(=O)C(CCNCS(=O)(=O)O)NC(=O)C(CCNC(=O)C(NC(=O)C(CCNCS(=O)(=O)O)NC(=O)C(CCNCS(=O)(=O)O)NC(=O)C(NC1=O)C(C)CC)C(C)O)NC(=O)C(CCNCS(=O)(=O)O)NC(=O)C(NC(=O)C(CCNCS(=O)(=O)O)NC(=O)CCCCC(C)C)C(C)O	colistimethate sodium	-0.58465	0.678183
347	130758	Pharmakon	1500207	CC(=O)OCC(=O)[C@@]1(O)CCC2C3CCC4=CC(=O)CC[C@]4(C)C3C(=O)C[C@]12C	cortisone acetate	0.260364	0.323946
348	130760	Pharmakon	1500209	Cc1ccc(O)cc1	cresol	1.02081	0.176124
349	130761	Pharmakon	1500210	OC(COc1cccc2OC(=CC(=O)c12)C(=O)O)COc3cccc4OC(=CC(=O)c34)C(=O)O	cromolyn sodium	0.75534	-0.971963
350	130762	Pharmakon	1500211	CN1CCN(CC1)C(c2ccccc2)c3ccccc3	cyclizine	0.192403	-0.223859
351	130763	Pharmakon	1500212	CN(C)CCOC(=O)C(c1ccccc1)C2(O)CCCC2	cyclopentolate hydrochloride	0.622263	-0.255052
352	130764	Pharmakon	1500213	ClCCN(CCCl)P1(=O)NCCCO1	cyclophosphamide hydrate	0.185161	-0.162783
353	130765	Pharmakon	1500215	N[C@@H]1CONC1=O	D-Cycloserine	-0.464942	-0.0420517
354	130766	Pharmakon	1500216	CC(=O)O[C@@]1(CCC2C3C=C(Cl)C4=CC(=O)[C@@H]5C[C@@H]5[C@]4(C)C3CC[C@]12C)C(=O)C	cyproterone acetate	-0.0728127	0.500402
355	130767	Pharmakon	1500218	CN(C)N=Nc1[nH]cnc1C(=O)N	dacarbazine	0.582129	-0.156299
356	130768	Pharmakon	1500220	C[C@]12Cc3cnoc3C=C1CCC4C2CC[C@@]5(C)C4CC[C@@]5(O)C#C	danazol	-0.0845801	-0.140185
357	130769	Pharmakon	1500222	Nc1ccc(cc1)S(=O)(=O)c2ccc(N)cc2	dapsone	-1.69978	-0.46354
358	130770	Pharmakon	300029	CC(=O)OCC(=O)[C@H]1CCC2C3CCC4=CC(=O)CC[C@]4(C)C3CC[C@]12C	desoxycorticosterone acetate	0.297655	0.837978
359	130771	Pharmakon	1500224	CC(=O)N(O)CCCCCNC(=O)CCC(=O)N(O)CCCCCNC(=O)CCC(=O)N(O)CCCCCN	deferoxamine mesylate	0.818652	2.81329
360	130772	Pharmakon	1500225	C[C@H](CCC(=O)O)[C@H]1CCC2C3C(CC(=O)[C@]12C)[C@@]4(C)CCC(=O)CC4CC3=O	sodium dehydrocholate	-0.0838675	0.505015
361	130773	Pharmakon	1500226	CN(C)[C@H]1[C@@H]2C[C@@H]3[C@H](O)c4c(Cl)ccc(O)c4C(=C3C(=O)[C@]2(O)C(=C(C(=O)N)C1=O)O)O	demeclocycline hydrochloride	-0.7608	-0.105163
362	130774	Pharmakon	1500230	C[C@@H]1CC2C3CCC4=CC(=O)C=C[C@]4(C)[C@@]3(F)[C@@H](O)C[C@]2(C)[C@@]1(O)C(=O)CO	dexamethasone	0.801848	-0.614877
363	130775	Pharmakon	1500231	C[C@@H]1CC2C3CCC4=CC(=O)C=C[C@]4(C)[C@@]3(F)[C@@H](O)C[C@]2(C)[C@@]1(O)C(=O)COC(=O)C	dexamethasone acetate	0.124401	-0.937703
364	130776	Pharmakon	1500232	C[C@@H]1CC2C3CCC4=CC(=O)C=C[C@]4(C)[C@@]3(F)[C@@H](O)C[C@]2(C)[C@@]1(O)C(=O)COP(=O)(O)O	dexamethasone sodium phosphate	0.227153	-0.419194
365	130778	Pharmakon	1500235	c1ccc2c(c1)sc3ccccc23	dibenzothiophene	-1.18052	-1.11116
366	130779	Pharmakon	1500236	CCCCOc1cc(C(=O)NCCN(CC)CC)c2ccccc2n1	dibucaine hydrochloride	-0.139515	-0.773121
367	130780	Pharmakon	1500237	OC(=O)Cc1ccccc1Nc2c(Cl)cccc2Cl	Diclofenac sodium	0.649727	0.256057
368	130781	Pharmakon	1500238	Cc1onc(c1C(=O)N[C@H]2[C@H]3SC(C)(C)[C@@H](N3C2=O)C(=O)O)c4c(Cl)cccc4Cl	dicloxacillin sodium	0.626164	-0.152945
369	130782	Pharmakon	1500240	CCN(CC)CCOC(=O)C1(CCCCC1)C2CCCCC2	dicyclomine hydrochloride	-0.0926031	0.464701
370	130783	Pharmakon	1500241	C\C=C(\C(=C\C)\c1ccc(O)cc1)/c2ccc(O)cc2	dienestrol	-1.62909	-0.15248
371	130784	Pharmakon	1500242	CCN(CC)C(=O)N1CCN(C)CC1	diethylcarbamazine citrate	-0.411416	-0.106246
372	130785	Pharmakon	1500244	CC\C(=C(\CC)/c1ccc(O)cc1)\c2ccc(O)cc2	diethylstilbestrol	0.0929063	0.917518
373	130786	Pharmakon	1500245	OC(=O)c1cc(ccc1O)c2ccc(F)cc2F	diflunisal	-0.185457	-0.163403
374	130787	Pharmakon	1500246	C[C@H]1O[C@H](C[C@H](O)[C@@H]1O)O[C@H]2[C@@H](O)C[C@H](O[C@H]3[C@@H](O)C[C@H](O[C@H]4CC[C@@]5(C)[C@H](CCC6C5CC[C@]7(C)[C@H](CC[C@]67O)C8=CC(=O)OC8)C4)O[C@@H]3C)O[C@@H]2C	digitoxin	-7.03616	0.0346956
375	130788	Pharmakon	1500247	C[C@H]1O[C@H](C[C@H](O)[C@@H]1O)O[C@H]2[C@@H](O)C[C@H](O[C@H]3[C@@H](O)C[C@H](O[C@H]4CC[C@@]5(C)[C@H](CCC6C5C[C@@H](O)[C@]7(C)[C@H](CC[C@]67O)C8=CC(=O)OC8)C4)O[C@@H]3C)O[C@@H]2C	digoxin	-4.55955	-2.02795
376	130790	Pharmakon	1500249	CN[C@H]1C(O)C(O)C(CO)OC1OC2[C@H](O[C@H]3[C@H](O)[C@@H](O)[C@H](N=C(N)N)[C@@H](O)[C@@H]3N=C(N)N)OC(C)[C@]2(O)CO	dihydrostreptomycin sulfate	1.03594	0.366329
377	130792	Pharmakon	1500256	CN(C)CCOC(c1ccccc1)c2ccccc2	Diphenhydramine hydrochloride	-0.325955	-0.923568
378	130793	Pharmakon	211175	CC(=O)Nc1cccc(O)c1	metacetamol	-0.0284659	0.594895
379	130794	Pharmakon	1500255	COc1ccc(C(=O)c2ccccc2O)c(O)c1	dioxybenzone	-0.284478	-0.87285
380	130795	Pharmakon	1500259	OCCN(CCO)c1nc(N2CCCCC2)c3nc(nc(N4CCCCC4)c3n1)N(CCO)CCO	Dipyridamole	0.47188	-0.645361
381	130797	Pharmakon	1500261	CC(C)N(CCC(C(=O)N)(c1ccccc1)c2ccccn2)C(C)C	Disopyramide phosphate	-1.06376	0.361053
382	130798	Pharmakon	1500262	CCN(CC)C(=S)SSC(=S)N(CC)CC	disulfiram	-0.641197	-0.380022
383	130799	Pharmakon	1500263	NCCc1ccc(O)c(O)c1	Dopamine hydrochloride	0.467657	-0.258928
384	130800	Pharmakon	1500267	CN(C)CCOC(C)(c1ccccc1)c2ccccn2	doxylamine succinate	-0.340229	0.0536182
385	130801	Pharmakon	1503892	CCCCOc1ccc(cc1)C(=O)CCN2CCCCC2	dyclonine hydrochloride	0.387222	0.0838141
386	130801	Pharmakon	1500268	CCCCOc1ccc(cc1)C(=O)CCN2CCCCC2	dyclonine hydrochloride	0.425846	1.0594
387	130802	Pharmakon	1500270	OC(=O)CN(CCN(CC(=O)O)CC(=O)O)CC(=O)O	trisodium ethylenediamine tetracetate	-0.636206	-0.689297
388	130802	Pharmakon	1300016	OC(=O)CN(CCN(CC(=O)O)CC(=O)O)CC(=O)O	trisodium ethylenediamine tetracetate	-0.127172	0.865809
389	130803	Pharmakon	1500273	CNC(C)[C@H](O)c1ccccc1	ephedrine (1r,2s) hydrochloride	0.178828	0.708177
390	130804	Pharmakon	1500274	CNC[C@@H](O)c1ccc(O)c(O)c1	adrenaline bitartrate	-0.533283	0.826994
391	130806	Pharmakon	1500279	CCOC(=O)CCC(=O)O[C@H]1[C@H](O[C@@H]2[C@@H](C)[C@H](O[C@H]3C[C@@](C)(OC)[C@@H](O)[C@H](C)O3)[C@@H](C)C(=O)O[C@H](CC)[C@@](C)(O)[C@H](O)[C@@H](C)C(=O)[C@H](C)C[C@@]2(C)O)O[C@H](C)C[C@@H]1N(C)C	erythromycin ethylsuccinate	-0.383362	-0.26149
392	130807	Pharmakon	1500282	C[C@]12CCC3C(CCc4cc(O)ccc34)C1CC[C@@H]2O	estradiol	0.0303967	0.103041
393	130808	Pharmakon	1500283	C[C@]12CCC3C(CCc4cc(O)ccc34)C1CC[C@@H]2OC(=O)CCC5CCCC5	estradiol cypionate	-0.287672	0.852803
394	130809	Pharmakon	1500284	CCCCC(=O)O[C@H]1CCC2C3CCc4cc(O)ccc4C3CC[C@]12C	estradiol valerate	0.47292	0.13487
395	130810	Pharmakon	1500285	C[C@]12CCC3C(CCc4cc(O)ccc34)C1C[C@@H](O)[C@@H]2O	estriol	-0.498426	0.188889
396	130811	Pharmakon	1500286	C[C@]12CCC3C(CCc4cc(O)ccc34)C1CCC2=O	estrone	0.2484	0.0957423
397	130812	Pharmakon	1500288	CC[C@@H](CO)NCCN[C@@H](CC)CO	ethambutol hydrochloride	0.514922	-0.22075
398	130813	Pharmakon	1500291	C[C@]12CCC3C(CCc4cc(O)ccc34)C1CC[C@@]2(O)C#C	ethinyl estradiol	1.29792	-0.639014
399	130814	Pharmakon	1500292	CCc1cc(ccn1)C(=S)N	ethionamide	0.0358964	-0.180534
400	130817	Pharmakon	1500299	CC(=O)OCC(=O)[C@@]1(O)CCC2C3CCC4=CC(=O)CC[C@]4(C)[C@@]3(F)[C@@H](O)C[C@]12C	fludrocortisone acetate	0.497594	-1.56062
401	130819	Pharmakon	1500303	CC(=O)OCC(=O)[C@@]12OC(C)(C)O[C@@H]1CC3C4C[C@H](F)C5=CC(=O)C=C[C@]5(C)[C@@]4(F)[C@@H](O)C[C@]23C	fluocinonide	1.14366	-0.182526
402	130821	Pharmakon	1500308	CC(C(=O)O)c1ccc(c(F)c1)c2ccccc2	flurbiprofen	0.011814	0.298066
403	130822	Pharmakon	1500309	[O-][N+](=O)c1oc(\C=N\N2CCOC2=O)cc1	furazolidone	-0.866105	0.52402
404	130823	Pharmakon	1500310	NS(=O)(=O)c1cc(C(=O)O)c(NCc2occc2)cc1Cl	furosemide	-1.05938	0.107827
405	130824	Pharmakon	1500311	C[C@@H]1[C@H](O)CC[C@@]2(C)[C@H]1CC[C@@]3(C)C2[C@H](O)C[C@H]4\C(=C(\CCC=C(C)C)/C(=O)O)\[C@H](C[C@]34C)OC(=O)C	fusidic acid	-0.629845	0.7548
406	130825	Pharmakon	1500312	CC[N+](CC)(CC)CCOc1cccc(OCC[N+](CC)(CC)CC)c1OCC[N+](CC)(CC)CC	Gallamine triethiodide	-0.702341	-0.196563
407	130826	Pharmakon	1500313	Cc1ccc(C)c(OCCCC(C)(C)C(=O)O)c1	gemfibrozil	-0.807945	0.0605215
408	130827	Pharmakon	1500314	CNC(C)[C@@H]1CC[C@@H](N)[C@@H](OC2[C@@H](N)C[C@@H](N)[C@H](OC3OC[C@](C)(O)[C@H](NC)[C@H]3O)[C@H]2O)O1	gentamicin sulfate	-0.880849	-0.56664
409	130828	Pharmakon	1500315	CN(C)c1ccc(cc1)C(=C2C=CC(=[N+](C)C)C=C2)c3ccc(cc3)N(C)C	gentian violet	-0.650681	0.075997
410	130829	Pharmakon	1500316	N[C@H]1[C@H](O)O[C@H](CO)[C@@H](O)[C@@H]1O	glucosamine hydrochloride	-0.280802	0.149041
411	130831	Pharmakon	1500321	COc1ccccc1OCC(O)CO	guaifenesin	-0.258429	-0.785166
412	130832	Pharmakon	1500323	NC(=N)NCCN1CCCCCCC1	guanethidine sulfate	0.305863	0.445479
413	130833	Pharmakon	1500324	OC(=O)c1ccc(cc1)S(=O)(=O)N(Cl)Cl	halazone	-0.554447	1.71147
414	130834	Pharmakon	1500325	OC1(CCN(CCCC(=O)c2ccc(F)cc2)CC1)c3ccc(Cl)cc3	Haloperidol	-0.398736	0.317669
415	130836	Pharmakon	1500327	CC1(C)S[C@@H]2C(N3C(=O)[C@H](NC3(C)C)c4ccccc4)C(=O)N2[C@H]1C(=O)O	hetacillin potassium	-1.01951	0.714842
416	130837	Pharmakon	1500328	Oc1c(Cl)cc(Cl)c(Cl)c1Cc2c(O)c(Cl)cc(Cl)c2Cl	hexachlorophene	-1.11331	0.618158
417	130838	Pharmakon	1500330	CCCCCCc1ccc(O)cc1O	hexylresorcinol	0.221007	0.36513
418	130839	Pharmakon	1500332	CN1[C@H]2CCC1C[C@@H](C2)OC(=O)C(O)c3ccccc3	homatropine bromide	0.104347	0.626566
419	130840	Pharmakon	1500333	C[N+]1(C)[C@H]2CCC1C[C@@H](C2)OC(=O)C(O)c3ccccc3	homatropine methylbromide	-0.277118	-1.00164
420	130841	Pharmakon	1500334	NNc1nncc2ccccc12	hydralazine hydrochloride	-0.727784	-0.355624
421	130842	Pharmakon	1500335	NS(=O)(=O)c1cc2c(NCNS2(=O)=O)cc1Cl	Hydrochlorothiazide	0.421543	0.780075
422	130843	Pharmakon	1500338	CC(=O)OCC(=O)[C@@]1(O)CCC2C3CCC4=CC(=O)CC[C@]4(C)C3[C@@H](O)C[C@]12C	hydrocortisone acetate	-0.0624795	-0.753282
423	130845	Pharmakon	1500340	CC12CCC(=O)C=C1CCC3C4CC[C@](O)(C(=O)COP(=O)(O)O)C4(C)C[C@H](O)C23	hydrocortisone sodium phosphate	-2.3778	-0.830247
424	130846	Pharmakon	1500341	NS(=O)(=O)c1cc2c(NCNS2(=O)=O)cc1C(F)(F)F	hydroflumethiazide	0.338712	0.118194
425	130847	Pharmakon	1500343	CCCCCC(=O)O[C@@]1(CCC2C3CCC4=CC(=O)CC[C@]4(C)C3CC[C@]12C)C(=O)C	hydroxyprogesterone caproate	0.545904	-0.252863
426	130848	Pharmakon	1500344	NC(=O)NO	hydroxyurea	1.64869	0.268896
427	130849	Pharmakon	1500345	OCCOCCN1CCN(CC1)C(c2ccccc2)c3ccc(Cl)cc3	hydroxyzine pamoate	-1.74497	0.00490846
428	130850	Pharmakon	1500346	CN1[C@@H]2CCC1C[C@@H](C2)OC(=O)[C@H](CO)c3ccccc3	hyoscyamine	-1.4854	-0.574863
429	130851	Pharmakon	1500348	CN(C)CCCN1c2ccccc2CCc3ccccc13	Imipramine hydrochloride	-1.14259	-0.793268
430	130852	Pharmakon	1500349	CC1Cc2ccccc2N1NC(=O)c3ccc(Cl)c(c3)S(=O)(=O)N	indapamide	-1.10902	0.928339
431	130853	Pharmakon	1500350	COc1ccc2c(c1)c(CC(=O)O)c(C)n2C(=O)c3ccc(Cl)cc3	Indomethacin	0.0725668	0.741138
432	130854	Pharmakon	1500351	CC(C(=O)O)c1ccc(cc1)N2Cc3ccccc3C2=O	indoprofen	0.112388	0.24303
433	130855	Pharmakon	1500353	Oc1c(I)cc(I)c2cccnc12	iodoquinol	0.400445	0.722139
434	130858	Pharmakon	1500357	CC(C)NCC(O)c1ccc(O)c(O)c1	(Â±)-Isoproterenol hydrochloride	-0.0181836	0.6104
435	130860	Pharmakon	1500359	C[C@H](COc1ccccc1)N[C@H](C)[C@H](O)c2ccc(O)cc2	isoxsuprine hydrochloride	-0.0531378	0.313102
436	130861	Pharmakon	1500360	NC[C@H]1O[C@H](OC2[C@@H](N)C[C@@H](N)[C@H](O[C@H]3O[C@H](CO)[C@@H](O)[C@H](N)[C@H]3O)[C@H]2O)[C@H](O)[C@@H](O)[C@@H]1O	kanamycin sulfate	-0.142691	0.37359
437	130866	Pharmakon	1500383	C[N+]1(C)CCCC(C1)OC(=O)C(O)(c2ccccc2)c3ccccc3	mepenzolate bromide	1.0981	0.314034
438	130869	Pharmakon	1500394	C1N2CN3CN(CN1C3)C2	methenamine	0.56929	1.13792
439	130870	Pharmakon	1500395	COc1cccc(OC)c1C(=O)N[C@H]2[C@H]3SC(C)(C)[C@@H](N3C2=O)C(=O)O	methicillin sodium	-0.0886321	0.476101
440	130871	Pharmakon	1500396	Cn1ccnc1S	methimazole	0.404717	-0.660307
441	130872	Pharmakon	1500397	COc1ccccc1OCC(O)COC(=O)N	methocarbamol	-0.164568	0.150435
442	130874	Pharmakon	1500399	COc1ccc(OC)c(c1)C(O)C(C)N	Methoxamine hydrochloride	0.212283	-0.18405
443	130875	Pharmakon	1500400	COc1c2OC(=O)C=Cc2cc3ccoc13	methoxsalen	-0.318229	-1.19485
444	130876	Pharmakon	1500401	C[N+]1(C)C2CC(CC1C3OC23)OC(=O)[C@@H](CO)c4ccccc4	methscopolamine bromide	-0.492505	0.528362
445	130878	Pharmakon	1500408	Cc1cc(O)nc(S)n1	methylthiouracil	-0.433021	0.26874
446	130880	Pharmakon	1500428	CN(C)C(=O)Oc1cccc(c1)[N+](C)(C)C	Neostigmine bromide	0.179632	1.01359
447	130881	Pharmakon	1500430	OC(=O)c1cccnc1	niacin	0.503045	-0.166516
448	130882	Pharmakon	1500435	NC(=O)c1cc(cc(c1)[N+](=O)[O-])[N+](=O)[O-]	nitromide	-0.0516227	0.646942
449	130884	Pharmakon	1500443	COc1ccc2[C@@H](OC(=O)c2c1OC)[C@@H]3N(C)CCc4cc5OCOc5c(OC)c34	noscapine hydrochloride	0.205082	0.796866
450	130886	Pharmakon	1500455	CCCCC1C(=O)N(N(C1=O)c2ccc(O)cc2)c3ccccc3	oxyphenbutazone	1.04838	-1.46463
451	130887	Pharmakon	1500478	CN(C)CCC(c1ccccc1)c2ccccn2	pheniramine maleate	0.539882	0.359795
452	130888	Pharmakon	1500482	CCCCC1C(=O)N(N(C1=O)c2ccccc2)c3ccccc3	Phenylbutazone	-0.0448028	-0.203353
453	130889	Pharmakon	1500483	CNC[C@H](O)c1cccc(O)c1	Phenylephrine hydrochloride	-0.647462	0.268063
454	130890	Pharmakon	1500484	C[C@H](N)[C@H](O)c1ccccc1	L(-)-Norephedrine	0.0893358	1.43724
455	130891	Pharmakon	1500485	O=C1NC(=O)C(N1)(c2ccccc2)c3ccccc3	Phenytoin sodium	-0.696531	-0.191534
456	130892	Pharmakon	1500487	CC[C@H]1[C@@H](Cc2cncn2C)COC1=O	(+)-Pilocarpine hydrochloride	-1.00675	0.285864
457	130893	Pharmakon	1500488	CC(C)NCC(O)COc1cccc2[nH]ccc12	Pindolol	0.2214	0.381463
458	130894	Pharmakon	1500489	CCN1CCN(C(=O)NC(C(=O)N[C@H]2[C@H]3SC(C)(C)[C@@H](N3C2=O)C(=O)O)c4ccccc4)C(=O)C1=O	piperacillin sodium	0.416464	0.510819
459	130895	Pharmakon	1500490	C1CNCCN1	piperazine	-3.10399	-0.317642
460	130896	Pharmakon	1500491	CN1C(=C(O)c2ccccc2S1(=O)=O)C(=O)Nc3ccccn3	piroxicam	0.401399	0.904681
461	130897	Pharmakon	1500492	CCC(C)CCCCC(=O)NC(CCN)C(=O)NC(C(C)O)C(=O)NC(CCN)C(=O)NC1CCNC(=O)C(NC(=O)C(CCN)NC(=O)C(CCN)NC(=O)C(CC(C)C)NC(=O)C(Cc2ccccc2)NC(=O)C(CCN)NC1=O)C(C)O	polymyxin b sulfate	0.0513708	1.0907
462	130898	Pharmakon	1500494	O=C(C1CCCCC1)N2CC3N(CCc4ccccc34)C(=O)C2	praziquantel	0.0276679	0.441537
463	130899	Pharmakon	1500495	COc1cc2nc(nc(N)c2cc1OC)N3CCN(CC3)C(=O)c4occc4	prazosin hydrochloride	-0.36462	-0.490611
464	130900	Pharmakon	1500496	C[C@]12C[C@H](O)C3C(CCC4=CC(=O)C=C[C@]34C)C1CC[C@]2(O)C(=O)CO	prednisolone	0.55276	-0.551093
465	130901	Pharmakon	1500497	CC(=O)OCC(=O)[C@@]1(O)CCC2C3CCC4=CC(=O)C=CC4(C)C3[C@@H](O)C[C@]12C	prednisolone acetate	0.0674197	-0.759282
466	130902	Pharmakon	1500499	C[C@]12CC(=O)C3C(CCC4=CC(=O)C=C[C@]34C)C1CC[C@]2(O)C(=O)CO	prednisone	-0.551927	0.257411
467	130903	Pharmakon	1500500	COc1cc(NC(C)CCCN)c2ncccc2c1	primaquine diphosphate	0.930066	1.11515
468	130904	Pharmakon	1500501	CCC1(C(=O)NCNC1=O)c2ccccc2	Primidone	0.864589	0.650725
469	130905	Pharmakon	1500502	CCCN(CCC)S(=O)(=O)c1ccc(cc1)C(=O)O	probenecid	-0.685158	0.273515
470	130906	Pharmakon	1500503	CCN(CC)CCNC(=O)c1ccc(N)cc1	Procainamide hydrochloride	-0.247623	0.340726
471	130907	Pharmakon	1500504	CCN(CC)CCOC(=O)c1ccc(N)cc1	procaine hydrochloride	-0.10799	0.104665
472	130908	Pharmakon	1500505	CN1CCN(CCCN2c3ccccc3Sc4ccc(Cl)cc24)CC1	Prochlorperazine dimaleate	0.866604	-0.367115
473	130909	Pharmakon	1500507	OC(CCN1CCCC1)(C2CCCCC2)c3ccccc3	procyclidine hydrochloride	0.458928	-0.582455
474	130910	Pharmakon	1500508	CC(=O)[C@H]1CCC2C3CCC4=CC(=O)CC[C@]4(C)C3CC[C@]12C	progesterone	0.742644	0.065532
475	130911	Pharmakon	1500509	CN(C)CCCN1c2ccccc2Sc3ccccc13	promazine hydrochloride	0.84035	-0.76537
476	130912	Pharmakon	1500510	CC(CN1c2ccccc2Sc3ccccc13)N(C)C	Promethazine hydrochloride	-0.510327	-0.00896844
477	130913	Pharmakon	1500511	CC(C)[N+](C)(CCOC(=O)C1c2ccccc2Oc3ccccc13)C(C)C	propantheline bromide	-0.186546	-0.659411
478	130915	Pharmakon	1500515	CCCc1cc(O)nc(S)n1	propylthiouracil	0.827779	-0.017564
479	130918	Pharmakon	1500518	NC(=O)c1cnccn1	pyrazinamide	0.100953	-1.25838
480	130919	Pharmakon	1500519	COc1ccc(CN(CCN(C)C)c2ccccn2)cc1	Pyrilamine maleate	-0.505243	0.0630782
481	130920	Pharmakon	1500520	CCc1nc(N)nc(N)c1c2ccc(Cl)cc2	pyrimethamine	-0.0110293	-0.356446
482	130921	Pharmakon	1500521	CN(C)c1ccc2c(ccc(\C=C\c3cc(C)n(c3C)c4ccccc4)[n+]2C)c1	pyrvinium pamoate	0.277562	-6.60292
483	130922	Pharmakon	1500523	COc1ccc2nccc([C@H](O)[C@H]3C[C@@H]4CCN3C[C@@H]4C=C)c2c1	quinidine gluconate	0.305641	1.08748
484	130923	Pharmakon	1500524	COc1ccc2nccc([C@@H](O)[C@H]3C[C@@H]4CCN3C[C@@H]4C=C)c2c1	quinine sulfate	1.07891	0.172978
485	130925	Pharmakon	1500756	CCN1C=C(C(=O)O)C(=O)c2ccc(C)nc12	nalidixic acid	-0.0318848	0.576227
486	130926	Pharmakon	1500758	CN1C(CC(O)c2ccccc2)CCCC1CC(=O)c3ccccc3	lobeline hydrochloride	-0.477931	0.238893
487	130927	Pharmakon	1500530	Oc1ccc(cc1[N+](=O)[O-])[As](=O)(O)O	roxarsone	0.664754	0.199741
488	130928	Pharmakon	1500531	OCc1ccccc1O	salicyl alcohol	1.28669	1.12276
489	130929	Pharmakon	1500532	NC(=O)c1ccccc1O	salicylamide	0.0632927	0.16878
490	130930	Pharmakon	1500533	OC(=O)c1ccccc1O	sodium salicylate	-0.00181665	0.229201
491	130931	Pharmakon	1500534	CN1[C@H]2C[C@H](CC1C3O[C@H]23)OC(=O)[C@H](CO)c4ccccc4	scopolamine hydrobromide	-0.264933	0.822009
492	130933	Pharmakon	1500538	CN[C@@H]1[C@H](O)[C@H](NC)[C@H]2O[C@]3(O)[C@@H](O[C@H](C)CC3=O)O[C@@H]2[C@H]1O	spectinomycin hydrochloride	-0.00198767	0.688674
493	130934	Pharmakon	1500539	CC(=O)S[C@@H]1CC2=CC(=O)CC[C@]2(C)[C@H]3CC[C@@]4(C)[C@@H](CC[C@@]45CCC(=O)O5)C13	spironolactone	-1.78178	-0.268498
494	130935	Pharmakon	1500541	CN[C@H]1[C@H](O)[C@@H](O)[C@H](CO)O[C@H]1OC2[C@H](O[C@H]3[C@H](O)[C@@H](O)[C@H](N=C(N)N)[C@@H](O)[C@@H]3N=C(N)N)O[C@@H](C)[C@]2(O)C=O	streptomycin sulfate	-1.0201	0.532543
495	130936	Pharmakon	1500543	CN(N=O)C(=O)N[C@H]1[C@@H](O)O[C@H](CO)[C@@H](O)[C@@H]1O	streptozosin	0.468496	0.67641
496	130937	Pharmakon	1500544	Nc1ccc(cc1)S(=O)(=O)NC(=O)c2ccccc2	sulfabenzamide	-0.00312931	-0.147275
497	130938	Pharmakon	1500545	CC(=O)NS(=O)(=O)c1ccc(N)cc1	sulfacetamide	-0.19899	0.0294169
498	130939	Pharmakon	1500546	Nc1ccc(cc1)S(=O)(=O)Nc2ncccn2	sulfadiazine	0.249677	0.129483
499	130941	Pharmakon	1500548	Cc1cc(C)nc(NS(=O)(=O)c2ccc(N)cc2)n1	sulfamethazine	0.260545	0.316358
500	130942	Pharmakon	1500549	Cc1nnc(NS(=O)(=O)c2ccc(N)cc2)s1	sulfamethizole	-0.100128	0.304284
501	130943	Pharmakon	1500550	Cc1onc(NS(=O)(=O)c2ccc(N)cc2)c1	sulfamethoxazole	-0.707496	-0.860403
502	130944	Pharmakon	1500551	Nc1ccc(cc1)S(=O)(=O)Nc2ccccn2	sulfapyridine	-1.41853	-0.055279
503	130945	Pharmakon	1500552	OC(=O)c1cc(ccc1O)N=Nc2ccc(cc2)S(=O)(=O)Nc3ccccn3	sulfasalazine	-0.438956	1.19709
504	130946	Pharmakon	1500553	Nc1ccc(cc1)S(=O)(=O)Nc2nccs2	sulfathiazole	0.0208556	0.375018
505	130947	Pharmakon	1500554	O=C1C(CCS(=O)c2ccccc2)C(=O)N(N1c3ccccc3)c4ccccc4	sulfinpyrazone	-1.24323	1.15012
506	130948	Pharmakon	1500555	Cc1noc(NS(=O)(=O)c2ccc(N)cc2)c1C	sulfisoxazole	-0.0917705	-0.233848
507	130949	Pharmakon	1500556	CC1=C(CC(=O)O)c2cc(F)ccc2/C/1=C\c3ccc(cc3)S(=O)C	Sulindac	-0.522156	-1.30381
508	130950	Pharmakon	1500557	CC\C(=C(/c1ccccc1)\c2ccc(OCCN(C)C)cc2)\c3ccccc3	Tamoxifen citrate	1.04781	0.144725
509	130951	Pharmakon	1500558	CC(C)(C)NCC(O)c1cc(O)cc(O)c1	terbutaline hemisulfate	-0.187778	0.575066
510	130952	Pharmakon	1500564	CCCCNc1ccc(cc1)C(=O)OCCN(C)C	Tetracaine hydrochloride	-0.864014	0.0457503
511	130953	Pharmakon	1500566	CN(C)[C@H]1[C@@H]2C[C@H]3C(=C(O)[C@]2(O)C(=C(C(=O)N)C1=O)O)C(=O)c4c(O)cccc4[C@@]3(C)O	tetracycline hydrochloride	-0.442852	-0.409799
512	130954	Pharmakon	1500567	C1CC(C2=NCCN2)c3ccccc3C1	tetrahydrozoline hydrochloride	-1.10463	-0.302365
513	130956	Pharmakon	1500572	CC[Hg]Sc1ccccc1C(=O)O	thimerosal	0.116914	0.117332
514	130958	Pharmakon	1500575	CSc1ccc2Sc3ccccc3N(CCC4CCCCN4C)c2c1	Thioridazine hydrochloride	0.116914	0.117332
515	130959	Pharmakon	1500576	CN(C)S(=O)(=O)c1ccc2Sc3ccccc3\C(=C/CCN4CCN(C)CC4)\c2c1	thiothixene	-0.177864	0.0600112
516	130960	Pharmakon	1500771	N[C@@H](C(=O)N[C@H]1[C@H]2SCC(=C(N2C1=O)C(=O)O)Cl)c3ccccc3	cefaclor	-0.720981	-0.0782748
517	130961	Pharmakon	1500579	NC[C@H]1O[C@H](O[C@@H]2[C@@H](N)C[C@@H](N)[C@H](O[C@H]3O[C@H](CO)[C@@H](O)[C@H](N)[C@H]3O)[C@H]2O)[C@H](N)C[C@@H]1O	tobramycin	0.409976	-0.191481
518	130962	Pharmakon	1500772	CC(=O)NCc1c(I)c(NC(=O)C)c(I)c(C(=O)O)c1I	iodipamide	0.344217	0.26922
519	130963	Pharmakon	1500774	N[C@@H](Cc1cc(I)c(Oc2cc(I)c(O)c(I)c2)c(I)c1)C(=O)O	thyroxine	0.123393	0.342195
520	130964	Pharmakon	1500801	NC(=O)NC1NC(=O)NC1=O	allantoin	0.147745	-0.351063
521	130967	Pharmakon	1500804	NS(=O)(=O)c1cc2c(NC(CSCC=C)NS2(=O)=O)cc1Cl	althiazide	1.10395	1.7016
522	130968	Pharmakon	1500807	Nc1[nH]cnc2ncnc12	adenine	0.340556	0.759576
523	130969	Pharmakon	1500811	COc1ccc2cc3c4cc5OCOc5cc4CC[n+]3cc2c1OC	berberine chloride	-0.91915	-0.493021
524	130970	Pharmakon	1500812	NC[C@H]1O[C@H](O[C@@H]2[C@@H](N)C[C@@H](N)[C@H](O[C@H]3O[C@H](CO)[C@@H](O)[C@H](N)[C@H]3O)[C@H]2O)[C@H](N)[C@@H](O)[C@@H]1O	becanamycin sulfate	-0.00190366	0.490055
525	130973	Pharmakon	1500689	CCN(CC)CC(=O)Nc1c(C)cccc1C	Lidocaine hydrochloride	-1.25558	-1.61512
526	130975	Pharmakon	1500822	COc1cc2N3C4[C@@H]5C(CC3=O)OCC=C6CN7CC[C@]4([C@@H]7C[C@H]56)c2cc1OC	brucine	-0.928475	0.753593
527	130981	Pharmakon	1500828	C[C@]12CCC(=O)C=C1C=CC3C2CC[C@@]4(C)C3CC[C@@]4(O)CCC(=O)O	canrenoic acid, potassium salt	-0.225347	0.517043
528	130985	Pharmakon	1500836	CC(=O)OCC1=C(N2C(SC1)[C@H](NC(=O)CCCC(N)C(=O)O)C2=O)C(=O)O	cephalosporin c sodium	-0.600099	-0.438841
529	130986	Pharmakon	1500838	CC(C)CCCC(C)C1CCC2\C(=C\C=C/3\C[C@@H](O)CCC3=C)\CCCC12C	cholecalciferol	0.665108	0.270159
530	130987	Pharmakon	1500839	O[C@@H]([C@@H]1C[C@@H]2CCN1C[C@@H]2C=C)c3ccnc4ccccc34	cinchonidine	0.263859	0.220797
531	130990	Pharmakon	1500847	CC(C)CCCC(C)[C@H]1CCC2C3CC=C4C[C@@H](O)CC[C@]4(C)C3CC[C@]12C	cholesterol	0.225123	0.977076
532	131005	Pharmakon	211425	CC(N)Cc1ccc(O)cc1	hydroxyamphetamine hydrobromide	-0.284227	-1.40549
533	131006	Pharmakon	1500130	CC(=O)Oc1ccccc1C(=O)O	aspirin	0.0873196	0.520287
534	131012	Pharmakon	1501015	OC(=O)c1ccccc1Nc2cccc(c2)C(F)(F)F	flufenamic acid	-0.0410599	-0.741535
535	131013	Pharmakon	300034	CCC(=O)O[C@H]1CCC2C3CCC4=CC(=O)CC[C@]4(C)C3CC[C@]12C	testosterone propionate	0.880267	0.93075
536	131015	Pharmakon	300024	C[C@]12CCC(=O)C=C1CCC3C4CC[C@](O)(C(=O)CO)[C@@]4(C)C[C@H](O)C23	hydrocortisone	-0.295219	-1.07508
537	131027	Pharmakon	305025	Nc1ccc(C(=O)Oc2ccccc2)c(O)c1	fenamisal	0.427286	-0.0284976
538	131028	Pharmakon	1300040	OC(=O)CCCc1ccccc1	phenylbutyric acid	0.482725	1.16822
539	131029	Pharmakon	307023	C[C@]12CCC3C(CCC4=CC(=O)CC[C@]34C)C1CC[C@@H]2O	testosterone	0.546462	-0.0530634
540	131030	Pharmakon	1503422	CC1CCC(CC1)NC(=O)N(CCCl)N=O	semustine	0.596448	0.0217573
541	131042	Pharmakon	1504172	CN(C)CCC[C@]1(OCc2cc(ccc12)C#N)c3ccc(F)cc3	escitalopram oxalate	-0.147412	0.953868
542	131042	Pharmakon	1505216	CN(C)CCC[C@]1(OCc2cc(ccc12)C#N)c3ccc(F)cc3	escitalopram oxalate	0.214436	0.713534
543	131067	Pharmakon	1500907	CC(CCC(=O)O)[C@H]1CCC2C3C(CC(=O)[C@]12C)[C@@]4(C)CCC(=O)C[C@H]4CC3=O	dehydrocholic acid	-0.210409	0.865026
544	131075	Pharmakon	1500993	Fc1ccc(cc1)C(N2CCN(C\C=C\c3ccccc3)CC2)c4ccc(F)cc4	Flunarizine dihydrochloride	-0.142693	0.850288
545	131076	Pharmakon	1500995	CC(C)C(=O)Nc1ccc(c(c1)C(F)(F)F)[N+](=O)[O-]	flutamide	-0.0923331	0.279459
546	131077	Pharmakon	1500996	OCC(O)COC(=O)c1ccccc1Nc2ccnc3cc(Cl)ccc23	glafenine	0.041273	0.524484
547	131078	Pharmakon	1500999	CCN(CC)CCOC(=O)C(C1CCCCC1)c2ccccc2	drofenine hydrochloride	-1.4806	0.633214
548	131079	Pharmakon	1501000	CCOc1ccc(Cc2nccc3cc(OCC)c(OCC)cc23)cc1OCC	ethaverine hydrochloride	2.0256	-0.879603
549	131080	Pharmakon	1501002	Oc1nc2ccccc2n1C3=CCN(CCCC(=O)c4ccc(F)cc4)CC3	droperidol	-0.910697	0.16116
550	131081	Pharmakon	1501003	NC(=N)Nc1nc(CSCCC(=N)NS(=O)(=O)N)cs1	famotidine	-0.122934	0.761414
551	131082	Pharmakon	1501005	CCc1cccc2c3CCOC(CC)(CC(=O)O)c3[nH]c12	etodolac	0.25364	0.182679
552	131083	Pharmakon	1501007	CC(Cc1ccc(O)cc1)NCC(O)c2cc(O)cc(O)c2	fenoterol hydrobromide	0.155323	0.126525
553	131084	Pharmakon	1501008	OC(=O)CCC(=O)c1ccc(cc1)c2ccccc2	fenbufen	-1.15883	0.390206
554	131085	Pharmakon	1501010	CC(C)OC(=O)C(C)(C)Oc1ccc(cc1)C(=O)c2ccc(Cl)cc2	fenofibrate	0.685793	-2.32433
555	131086	Pharmakon	1501011	CC(C(=O)O)c1cccc(Oc2ccccc2)c1	fenoprofen	-0.143089	-0.451278
556	131087	Pharmakon	1501016	COC(=O)Nc1nc2cc(Sc3ccccc3)ccc2[nH]1	fenbendazole	-0.802012	-0.350693
557	131090	Pharmakon	1501021	O=C1NCC2(CCN(CCc3ccccc3)CC2)O1	fenspiride hydrochloride	-0.240834	-0.104184
558	131097	Pharmakon	1501108	CCN(CC)CCNC(=O)COc1ccc(OC)cc1	mefexamide	-0.640511	-1.20817
559	131098	Pharmakon	1501109	CC(C)(C)c1cc(SC(C)(C)Sc2cc(c(O)c(c2)C(C)(C)C)C(C)(C)C)cc(c1O)C(C)(C)C	probucol	0.770347	-0.713238
560	131099	Pharmakon	1501110	COC(=O)Nc1nc2cc(ccc2[nH]1)C(=O)c3ccccc3	mebendazole	-1.37627	-1.93973
561	131100	Pharmakon	1501111	CC1=C(C=C)c2cc3[nH]c(cc4[nH]c(cc5nc(cc1n2)c(C)c5CCC(=O)O)c(CCC(=O)O)c4C)C(=C3C)C=C	protoporphyrin ix	-0.146272	-0.401611
562	131102	Pharmakon	1501114	CN1CCC(=C2c3ccccc3Sc4ccccc24)CC1	pimethixene maleate	1.87584	-0.649121
563	131103	Pharmakon	1501115	O[C@H]1CC[C@@]2(O)[C@H]3Cc4ccc(O)c5OC1[C@]2(CCN3CC6CCC6)c45	nalbuphine hydrochloride	-0.35659	0.199384
564	131104	Pharmakon	1501118	CN(C)[C@H]1[C@@H]2[C@@H](O)[C@@H]3C(=C)c4c(Cl)ccc(O)c4C(=C3C(=O)[C@]2(O)C(=C(C(=O)N)C1=O)O)O	meclocycline sulfosalicylate	-0.113966	0.596202
565	131105	Pharmakon	1501119	CCCN(CCC)C(=O)C(CCC(=O)O)NC(=O)c1ccccc1	Proglumide	1.80354	-0.724799
566	131106	Pharmakon	1501120	Cc1cc(nnc1NCCN2CCOCC2)c3ccccc3	minaprine hydrochloride	0.400218	1.02141
567	131107	Pharmakon	1400208	O=C1Oc2ccccc2C=C1	coumarin	-0.773771	0.891553
568	131108	Pharmakon	1501124	CC(=O)OC1CN2CCC1CC2	aceclidine hydrochloride	0.434115	0.71353
569	131111	Pharmakon	1501127	CC(C)NCC(O)COc1ccc(CC(=O)N)cc1	(Â±)-Atenolol	1.50458	0.0687123
570	131112	Pharmakon	1501129	CCN(CC)CCOCCOC(=O)C1(CCCC1)c2ccccc2	Carbetapentane citrate	-0.277994	0.648321
571	131114	Pharmakon	1501133	CO[C@]12C[C@@H](COC(=O)c3cncc(Br)c3)CN(C)[C@@H]1Cc4cn(C)c5cccc2c45	nicergoline	0.208218	0.320371
572	131115	Pharmakon	1501135	CO\C(=C/1\C(C(=C(C)N=C1C)C(=O)OCCN(C)Cc2ccccc2)c3cccc(c3)[N+](=O)[O-])\O	Nicardipine hydrochloride	1.0194	0.397575
573	131116	Pharmakon	1401414	CC(=O)Oc1c(C)cccc1C(=O)O	cresopyrine	-0.299073	0.27308
574	131117	Pharmakon	1501137	CN1CCOC(c2ccccc2)c3ccccc3C1	nefopam	0.183453	-0.0839857
575	131118	Pharmakon	1501138	CN1CCN(CC(=O)N2c3ccccc3C(=O)Nc4cccnc24)CC1	Pirenzepine dihydrochloride	0.193799	0.414953
576	131119	Pharmakon	1501139	CCCCOc1ccc(OCCCN2CCOCC2)cc1	pramoxine hydrochloride	1.61143	0.0978876
577	131120	Pharmakon	1501140	Cc1ccccc1OCC(O)CO	mephenesin	-0.344842	-0.52165
578	131122	Pharmakon	1501143	Nc1ccc(cc1)S(=O)(=O)Nc2ccnn2c3ccccc3	Sulfaphenazole	-1.02462	-1.01529
579	131123	Pharmakon	1501144	COc1cc(NS(=O)(=O)c2ccc(N)cc2)nc(OC)n1	sulfadimethoxine	0.250961	0.501324
580	131124	Pharmakon	1501145	Nc1ccc(cc1)S(=O)(=O)Nc2cnc3ccccc3n2	sulfaquinoxaline sodium	-0.69421	0.100401
581	131125	Pharmakon	1501146	NC(=N)NS(=O)(=O)c1ccc(N)cc1	sulfaguanidine	-0.423135	-1.20563
582	131126	Pharmakon	1501147	COc1cc(NS(=O)(=O)c2ccc(N)cc2)ncn1	sulfamonomethoxine	-0.367813	0.537245
583	131127	Pharmakon	1501148	Clc1ccc(CSC(Cn2ccnc2)c3ccc(Cl)cc3Cl)cc1	sulconazole nitrate	0.0586196	-0.0721214
584	131128	Pharmakon	1501149	CC(NCCc1ccc(O)cc1)C(O)c2ccc(O)cc2	ritodrine hydrochloride	-0.223162	0.340075
585	131130	Pharmakon	1501151	CN\C(=C/[N+](=O)[O-])\NCCSCc1oc(CN(C)C)cc1	Ranitidine hydrochloride	-0.196429	0.378252
586	131131	Pharmakon	1501152	Fc1ccc(cc1)C(=O)CCCN2CCC3(CC2)N(CNC3=O)c4ccccc4	Spiperone hydrochloride	-3.90638	1.30366
587	131132	Pharmakon	1501153	CCCCCCCCNC(C)C(O)c1ccc(SC(C)C)cc1	suloctidil	-1.09491	-0.248745
588	131133	Pharmakon	1501154	Cn1c(COC(=O)N)ncc1[N+](=O)[O-]	ronidazole	0.174662	0.0558013
589	131134	Pharmakon	1501155	COc1cnc(NS(=O)(=O)c2ccc(N)cc2)nc1	sulfameter	0.239139	-0.313428
590	131135	Pharmakon	1501156	COc1ccc(NS(=O)(=O)c2ccc(N)cc2)nn1	sulfamethoxypyridazine	0.482902	0.262663
591	131139	Pharmakon	1500131	CN1C2CCC1CC(C2)OC(=O)C(CO)c3ccccc3	Atropine sulfate	-1.00607	0.799237
592	131140	Pharmakon	1500134	CCC(C)C(N)C1=NC(CS1)C(=O)NC(CC(C)C)C(=O)NC(CCC(=O)O)C(=O)NC(C(C)CC)C(=O)NCCCCC2NC(=O)C(CC(=O)N)NC(=O)C(CC(=O)O)NC(=O)C(Cc3c[nH]cn3)NC(=O)C(Cc4ccccc4)NC(=O)C(NC(=O)C(CCCN)NC2=O)C(C)CC	bacitracin	0.495913	0.0678583
593	131143	Pharmakon	1501174	CCOC(=O)NNc1nncc2ccccc12	todralazine hydrochloride	0.649623	-0.053989
594	131144	Pharmakon	1501176	CC[C@H]1OC(=O)[C@H](C)[C@@H](O[C@H]2C[C@@](C)(OC)[C@@H](O)[C@H](C)O2)[C@H](C)[C@@H](O[C@@H]3O[C@H](C)C[C@@H]([C@H]3OC(=O)CC)N(C)C)[C@](C)(O)C[C@@H](C)C(=O)[C@H](C)[C@@H](O)[C@]1(C)O	erythromycin estolate	0.215074	0.900906
595	131147	Pharmakon	310039	CC(C)CCCC(C)CCCC(C)CCCC1(C)CCc2c(C)c(O)c(C)c(C)c2O1	alpha-tochopherol	-0.498558	0.249484
596	131151	Pharmakon	1501185	Clc1ccc(COC(Cn2ccnc2)c3ccc(Cl)cc3Cl)cc1	econazole nitrate	0.445522	-0.313262
597	131152	Pharmakon	1501187	CC1(C)O[C@@H]2CC3C4C[C@H](F)C5=CC(=O)C=CC5(C)C4C(O)CC3(C)[C@@]2(O1)C(=O)CO	flunisolide	0.583261	-1.48625
598	131154	Pharmakon	310050	CCOC(=O)O[C@H]([C@H]1C[C@@H]2CCN1C[C@@H]2C=C)c3ccnc4ccc(OC)cc34	quinine ethyl carbonate	-0.0446498	0.52017
599	131160	Pharmakon	1501196	C[C@@H]1CC2C3C[C@H](F)C4=CC(=O)C=C[C@]4(C)[C@@]3(F)[C@@H](O)C[C@]2(C)[C@@]1(O)C(=O)CO	flumethasone	0.407539	-1.17096
600	131161	Pharmakon	1501198	Cc1c(Cl)cccc1Nc2ccccc2C(=O)O	tolfenamic acid	-0.425942	-0.0448076
601	131162	Pharmakon	1501199	CCCOc1ccccc1c2nc(O)c3[nH]nnc3n2	Zaprinast	-0.609942	-0.240879
602	131163	Pharmakon	1501200	Cc1cccc(C)c1NC2=NCCCS2	Xylazine hydrochloride	1.19738	-0.00037023
603	131164	Pharmakon	1501201	Cc1ccc(cc1)S(=O)(=O)NC(=O)NN2CCCCCC2	Tolazamide	0.413564	-0.253992
604	131165	Pharmakon	1501202	COc1ccc2CN(C)CC[C@@]34C=C[C@H](O)C[C@@H]3Oc1c24	galanthamine hydrobromide	0.0473683	-0.100892
605	131166	Pharmakon	1501203	C\C(=C/CO)\C=C\C=C(/C)\C=C\C1=C(C)CCCC1(C)C	retinol	1.43026	0.0633802
606	131167	Pharmakon	1500145	CCCCC(=O)O[C@@]1([C@@H](C)CC2C3CCC4=CC(=O)C=C[C@]4(C)[C@@]3(F)C(O)C[C@]12C)C(=O)CO	betamethasone valerate	0.649289	0.0897997
607	131169	Pharmakon	1500168	CC1=C(N2C(SC1)[C@H](NC(=O)[C@H](N)C3=CCC=CC3)C2=O)C(=O)O	cephradine	1.02238	-1.23572
608	131170	Pharmakon	1500155	CN1C(=O)N(C)c2ncn(C)c2C1=O	Caffeine	-1.00411	-1.2266
609	131172	Pharmakon	1500157	NCCCC(N)CC(=O)NCC1NC(=O)C(CO)NC(=O)C(N)CNC(=O)C(NC(=O)\C(=C/NC(=O)N)\NC1=O)C2CCN=C(N)N2	capreomycin sulfate	0.267247	0.0913996
610	131173	Pharmakon	1501214	CCOC(=O)[C@H](CCc1ccccc1)N[C@@H](C)C(=O)N2CCC[C@H]2C(=O)O	enalapril maleate	1.14812	0.305121
611	131174	Pharmakon	1501215	CC(C(=O)O)c1cccc(c1)C(=O)c2ccccc2	ketoprofen	-1.29061	2.53406
612	131175	Pharmakon	1500174	OC[C@H](NC(=O)C(Cl)Cl)[C@H](O)c1ccc(cc1)[N+](=O)[O-]	chloramphenicol	0.573005	-0.84045
613	131176	Pharmakon	1502001	CC(C)C[C@H](NC(=O)C)C(=O)O	acetyl-l-leucine	-0.20447	-0.705753
614	131177	Pharmakon	1502004	CCCCNc1cc(cc(c1Oc2ccccc2)S(=O)(=O)N)C(=O)O	bumetanide	-0.0901818	0.010057
615	131178	Pharmakon	1502005	CC1(C)[C@H](CC[C@@]2(C)C1CC[C@]3(C)C2C(=O)C=C4[C@@H]5C[C@](C)(CC[C@]5(C)CC[C@@]34C)C(=O)O)OC(=O)CCC(=O)O	carbenoxolone sodium	-1.03608	0.187304
616	131179	Pharmakon	1500198	Clc1cccc(Cl)c1NC2=NCCN2	Clonidine hydrochloride	1.24358	0.152821
617	131180	Pharmakon	1500200	Clc1ccccc1C(c2ccccc2)(c3ccccc3)n4ccnc4	clotrimazole	0.448398	0.806683
618	131181	Pharmakon	1500201	Cc1onc(c2ccccc2Cl)c1C(=O)N[C@H]3[C@H]4SC(C)(C)[C@@H](N4C3=O)C(=O)O	cloxacillin sodium	-1.21273	-0.0436776
619	131182	Pharmakon	1502012	OC(=O)c1ccccc1OP(=O)(O)O	fosfosal	-0.777244	0.120334
620	131183	Pharmakon	1502258	CC[C@]1(O)OC([C@@H](C)C[C@H]1C)[C@H]2C[C@H](C)C(O2)[C@]3(CC)CC[C@@H](O3)[C@]4(C)CCC5(C[C@H](O)[C@@H](C)[C@H](O5)[C@H](C)[C@@H](OC)[C@H](C)C(=O)O)O4	monensin sodium (monensin a is shown)	0.420076	0.810426
621	131184	Pharmakon	1503042	C[C@@H]1CC[C@H]2[C@@H](C)C(=O)O[C@@H]3O[C@@]4(C)CC[C@@H]1[C@@]23OO4	artemisinin	-1.00114	-0.18771
622	131185	Pharmakon	1502015	OC(=O)c1cccnc1Nc2cccc(c2)C(F)(F)F	niflumic acid	0.0815649	0.899025
623	131186	Pharmakon	1502198	COc1ccc(cc1)C2C(=O)c3ccccc3C2=O	anisindione	0.22063	0.540977
624	131188	Pharmakon	1502019	OC(=O)P(=O)(O)O	foscarnet sodium	-0.744664	0.413661
625	131190	Pharmakon	1502197	CCN1CCCC(C1)OC(=O)C(c2ccccc2)c3ccccc3	piperidolate hydrochloride	-0.396886	1.06329
626	131191	Pharmakon	1502196	CCC1(C)CC(=O)NC1=O	ethosuximide	0.638128	0.371614
627	131192	Pharmakon	1502024	CCN1C=C(C(=O)O)C(=O)c2cnc(nc12)N3CCNCC3	pipemidic acid	-0.282762	-0.0486543
628	131193	Pharmakon	1502026	NC[C@@H]1CC[C@H](CC1)C(=O)O	tranexamic acid	0.533122	-0.376531
629	131194	Pharmakon	1502028	CC1=C(N2[C@H](SC1)[C@H](NC(=O)C(N)c3ccccc3)C2=O)C(=O)O	cephalexin	0.665057	-1.78448
630	131196	Pharmakon	1502030	CCN1C=C(C(=O)O)C(=O)c2cc3OCOc3cc12	oxolinic acid	0.489925	-1.24911
631	131197	Pharmakon	1502031	CO[C@]1(NC(=O)Cc2cccs2)[C@H]3SCC(=C(N3C1=O)C(=O)O)COC(=O)N	cefoxitin sodium	-0.206732	-0.288333
632	131198	Pharmakon	1502195	NC(=O)CN1CCCC1=O	piracetam	-0.0264151	0.854077
633	131199	Pharmakon	1502033	CO\N=C(\C(=O)NC1C2SCC(=C(N2C1=O)C(=O)O)COC(=O)N)/c3occc3	cefuroxime sodium	0.334233	0.59217
634	131200	Pharmakon	1502034	CC1(C)SC2C(NC(=O)C(N=C)c3ccccc3)C(=O)N2C1C(=O)O	metampicillin sodium	-0.079337	-0.554957
635	131203	Pharmakon	1502037	CCN1C=C(C(=O)O)C(=O)c2cc(F)c(N3CCNC(C)C3)c(F)c12	lomefloxacin hydrochloride	-0.0953859	0.496688
636	131204	Pharmakon	1502039	CC1OC1P(=O)(O)O	fosphomycin	0.181753	1.34054
637	131205	Pharmakon	1502040	CO[C@]1(NC(=O)CSCC#N)C2SCC(=C(N2C1=O)C(=O)O)CSc3nnnn3C	cefmetazole sodium	0.536787	0.722163
638	131206	Pharmakon	1502041	Cn1nnnc1SCC2=C(N3C(SC2)C(NC(=O)C(OC=O)c4ccccc4)C3=O)C(=O)O	cefamandole nafate	-0.253811	0.0511396
639	131209	Pharmakon	1505449	C[n+]1ccccc1\C=N\O	Pralidoxime iodide	-0.177669	0.127473
640	131219	Pharmakon	1502044	CC1COc2c(N3CCN(C)CC3)c(F)cc4C(=O)C(=CN1c24)C(=O)O	ofloxacin	-0.505274	0.0525937
641	131220	Pharmakon	1502162	NC(Cc1ccc(Cl)cc1)C(=O)O	(Â±)-p-Chlorophenylalanine	1.41541	-0.731304
642	131223	Pharmakon	1502245	Oc1cc2C(=O)Oc3c(O)c(O)cc4C(=O)Oc(c1O)c2c34	ellagic acid	-0.243698	0.516937
643	131230	Pharmakon	1502254	CC1=CC(=O)c2ccccc2C1=O	menadione	0.116914	0.117332
644	131231	Pharmakon	1502255	OC[C@H]1O[C@@H](Oc2ccccc2CO)[C@H](O)[C@@H](O)[C@@H]1O	salicin	3.18492	-4.23404
645	131236	Pharmakon	1503002	O=C(OCc1ccccc1)c2ccccc2	benzyl benzoate	0.181876	0.24043
646	131237	Pharmakon	1502111	NC1=NC(=O)N(C=N1)[C@@H]2O[C@H](CO)[C@@H](O)[C@H]2O	5-azacytidine	-2.04673	-1.75355
647	131238	Pharmakon	1503007	C[N+](C)(C)CC(=O)O	betaine hydrochloride	0.512655	0.699512
648	131239	Pharmakon	1502127	CCS(=O)(=O)CCn1c(C)ncc1[N+](=O)[O-]	tinidazole	-0.0423635	0.453102
649	131242	Pharmakon	1503036	Cc1c(cc(cc1[N+](=O)[O-])[N+](=O)[O-])C(=O)N	dinitolmide	0.213512	0.780813
650	131244	Pharmakon	1503041	NCC(O)CC(=O)O	aminohydroxybutyric acid	-0.647774	0.144099
651	131245	Pharmakon	1503043	CCCC(=O)Nc1ncnc2c1ncn2C3O[C@@H]4COP(=O)(O)O[C@H]4[C@H]3OC(=O)CCC	bucladesine	0.436625	0.3194
652	131246	Pharmakon	1503051	CC(=O)OC\C=C(/C)\C=C\C=C(/C)\C=C\C1=C(C)CCCC1(C)C	retinyl acetate	0.169833	0.272691
653	131248	Pharmakon	1503059	OC[C@H]1OC(C[C@H]1O)N2C=C(F)C(=O)NC2=O	floxuridine	0.891211	0.253462
654	131249	Pharmakon	1503065	CN(C)c1nc(nc(n1)N(C)C)N(C)C	altretamine	-0.207605	-1.05043
655	131250	Pharmakon	1503069	Nc1ccc(cc1)C(=O)NCC(=O)O	aminohippuric acid	-0.113012	0.192063
656	131251	Pharmakon	1503070	OC(C1CCCCN1)c2cc(nc3c(cccc23)C(F)(F)F)C(F)(F)F	mefloquine	0.826127	-0.147532
657	131254	Pharmakon	1503077	OC(CCN1CCCCC1)(c2ccccc2)c3ccccc3	pridinol methanesulfonate	0.446172	0.233207
658	131255	Pharmakon	1503078	COc1ccc(cc1)C(=O)N2CCCC2=O	Aniracetam	-1.05646	1.12074
659	131256	Pharmakon	1502112	C[C@H]1C[C@H](C)C(=O)[C@@H](C1)[C@H](O)CC2CC(=O)NC(=O)C2	cycloheximide	0.104167	1.72034
660	131257	Pharmakon	1503080	Nc1c(Br)cc(Br)cc1CNC2CCC(O)CC2	ambroxol hydrochloride	0.59943	0.706824
661	131259	Pharmakon	1503084	Nc1cc(cnc1O)c2ccncc2	amrinone	0.62184	-0.341393
662	131260	Pharmakon	1503085	CCC1(CC)C(=O)NC=CC1=O	pyrithyldione	0.281219	0.212397
663	131261	Pharmakon	1503086	CCN(CC)CCNC(=O)c1cc(ccc1OC)S(=O)(=O)C	tiapride hydrochloride	0.906763	0.56817
664	131262	Pharmakon	1503092	OC[C@@H]1OC(=O)[C@@H](O)[C@H](O)[C@H]1O	gluconolactone	0.547962	0.902986
665	131263	Pharmakon	1503094	Oc1ccc2SC(=O)Oc2c1	thioxolone	-0.617198	-0.346259
666	131264	Pharmakon	1503100	COc1ccccc1N2CCN(CCCNC3=CC(=O)N(C)C(=O)N3C)CC2	Urapidil hydrochloride	-0.549296	-0.776561
667	131265	Pharmakon	1503101	CC1(C)S[C@@H]2[C@H](NC(=O)[C@H](NC(=O)N3CCNC3=O)c4ccccc4)C(=O)N2C1C(=O)O	azlocillin sodium	-0.091883	0.33869
668	131266	Pharmakon	1503102	CCOC(=O)OC(C)OC(=O)C1N2C(SC1(C)C)C(NC(=O)[C@H](N)c3ccccc3)C2=O	bacampicillin hydrochloride	-0.720786	0.0913436
669	131267	Pharmakon	1503104	NS(=O)(=O)c1cc2c(NC(Cc3ccccc3)NS2(=O)=O)cc1C(F)(F)F	bendrofumethiazide	1.82081	1.83254
670	131268	Pharmakon	1503105	C\C(=C(\CCOP(=O)(O)O)/SC(=O)c1ccccc1)\N(Cc2cnc(C)nc2N)C=O	benfotiamine	0.839962	0.640424
671	131270	Pharmakon	1503107	CN(Cc1cc(Br)cc(Br)c1N)C2CCCCC2	bromhexine hydrochloride	0.143213	0.340537
672	131271	Pharmakon	1503108	CCN(CC)CCNC(=O)c1cc(Br)c(N)cc1OC	bromopride	-1.22015	-0.400823
673	131273	Pharmakon	1503114	NC[C@@H]1CC[C@@H](N)[C@@H](O[C@@H]2[C@@H](N)C[C@@H](N)[C@H](O[C@H]3O[C@H](CO)[C@@H](O)[C@H](N)[C@H]3O)[C@H]2O)O1	dibekacin	0.345478	0.222307
674	131274	Pharmakon	1503115	CCOC(=O)C1=C[C@]2(CC)CCCN3CCc4c([C@H]23)n1c5ccccc45	vinpocetine	0.52221	0.641242
675	131275	Pharmakon	1503117	CC(CN(C)C)CN1c2ccccc2CCc3ccccc13	trimipramine maleate	0.270978	-0.84849
676	131276	Pharmakon	1503121	Clc1cccc(c1)N2CCN(CCCN3N=C4C=CC=CN4C3=O)CC2	Trazodone hydrochloride	0.301466	-0.381222
677	131278	Pharmakon	1503136	CS(=O)(=O)c1ccc(cc1)[C@@H](O)[C@@H](CO)NC(=O)C(Cl)Cl	thiamphenicol	-0.14309	0.141878
678	131279	Pharmakon	1503142	CN1C(=C(O)c2sccc2S1(=O)=O)C(=O)Nc3ccccn3	tenoxicam	-0.762504	-0.0631066
679	131280	Pharmakon	1503200	CCCCCCCCCCCCCCCC[N+](C)(C)C	cetrimonium bromide	-0.0801156	0.872724
680	131281	Pharmakon	1503202	Oc1c(Cl)cc(Cl)c2cccnc12	chloroxine	-0.200088	3.36879
681	131282	Pharmakon	1503203	CN(C)CC\C=C\1/c2ccccc2Sc3ccc(Cl)cc13	chlorprothixene hydrochloride	-0.170261	-0.442865
682	131283	Pharmakon	1503204	C(\C=C\N1CCN(CC1)C(c2ccccc2)c3ccccc3)c4ccccc4	cinnarazine	0.229036	-0.789886
683	131285	Pharmakon	1502045	CCN1C=C(C(=O)O)C(=O)c2cnc(nc12)N3CCCC3	piromidic acid	0.818647	0.274773
684	131286	Pharmakon	1502046	CC(C)(Oc1ccc(CCNC(=O)c2ccc(Cl)cc2)cc1)C(=O)O	bezafibrate	0.0835707	-0.746108
685	131287	Pharmakon	1502047	N[C@@H](Cc1cc(I)c(Oc2ccc(O)c(I)c2)c(I)c1)C(=O)O	liothyronine sodium	-1.32351	0.291025
686	131289	Pharmakon	1502053	OC(=O)CN1C(=O)c2cccc3cccc(C1=O)c23	alrestatin	-0.013278	-0.0888739
687	131298	Pharmakon	1502084	CCCC(C(=O)OCCN(CC)CC)(c1ccccc1)c2ccccc2	SKF-525A hydrochloride	0.408447	0.705186
688	131309	Pharmakon	1502107	N[Pt](N)(Cl)Cl	cisplatin	0.0392523	0.145293
689	131310	Pharmakon	1503206	CC(C)(C)CC(C)(C)c1ccc(O)c(Cc2ccc(Cl)cc2Cl)c1	clofoctol	0.305719	0.589116
690	131311	Pharmakon	1503207	CN(C)CCC=C1c2ccccc2C=Cc3ccccc13	cyclobenzaprine hydrochloride	-1.35692	-1.84891
691	131312	Pharmakon	1503209	[O-][N+](=O)c1ccc(cc1)c2oc(\C=N\N3CC(=O)NC3=O)cc2	dantrolene sodium	-0.588965	0.143258
692	131313	Pharmakon	1503215	CCN1C=C(C(=O)O)C(=O)c2cc(F)c(nc12)N3CCNCC3	enoxacin	-3.10716	1.3421
693	131315	Pharmakon	1503219	COc1ccc(cc1O)C2=CC(=O)c3c(O)cc(O[C@@H]4O[C@H](CO[C@H]5O[C@H](C)[C@@H](O)[C@H](O)[C@@H]5O)[C@@H](O)[C@H](O)[C@H]4O)cc3O2	diosmin	0.16341	0.336782
694	131316	Pharmakon	1503221	CC12CCC(=O)C=C1CCC3C2CCC4(C)C3CCC4(O)C#C	ethisterone	0.874192	0.90758
695	131317	Pharmakon	1503222	Clc1ccc(OCC(=O)N2CCN(Cc3ccc4OCOc4c3)CC2)cc1	fipexide hydrochloride	0.277919	0.603967
696	131318	Pharmakon	1503226	CN(C)CCOC(=O)COc1ccc(Cl)cc1	meclofenoxate hydrochloride	0.190388	0.0743008
697	131319	Pharmakon	1503228	NC[C@@H]1O[C@H](O[C@H]2[C@@H](O)C(O[C@@H]3[C@@H](O)[C@H](N)C[C@H](N)[C@H]3O[C@H]4O[C@H](CO)[C@@H](O)[C@H](O)[C@H]4N)O[C@@H]2CO)[C@H](N)[C@@H](O)[C@@H]1O	paromomycin sulfate	-0.0899808	0.908588
698	131320	Pharmakon	1503229	CN(C)CCN(Cc1cccs1)c2ccccn2	methapyrilene hydrochloride	0.878101	0.70788
699	131321	Pharmakon	1503230	CN1N(C(=O)C(=C1C)NC(=O)c2cccnc2)c3ccccc3	nifenazone	0.733247	-1.85306
700	131322	Pharmakon	1503231	CS(=O)(=O)Nc1ccc(cc1Oc2ccccc2)[N+](=O)[O-]	nimesulide	-0.804698	-1.00981
701	131324	Pharmakon	1503239	CCN(CC)CCNc1ccc(CO)c2Sc3ccccc3C(=O)c12	hycanthone	2.8829	-0.871349
702	131325	Pharmakon	1503240	CN(C)C(=O)Oc1ccc[n+](C)c1	Pyridostigmine bromide	0.491785	-0.0612216
703	131326	Pharmakon	1503242	CN1C(=C(O)c2ccccc2S1(=O)=O)C(=O)Nc3cc(C)on3	isoxicam	-2.36792	-0.903357
704	131327	Pharmakon	1503243	CC(CCc1ccccc1)NCC(O)c2ccc(O)c(c2)C(=O)N	labetalol hydrochloride	1.35228	0.926657
705	131328	Pharmakon	1503245	C1CN2C[C@@H](N=C2S1)c3ccccc3	levamisole hydrochloride	-0.315641	0.755123
706	131329	Pharmakon	1503250	CNC(C)(C)Cc1ccccc1	mephentermine sulfate	-0.00524006	1.0889
707	131331	Pharmakon	1503252	CN1N=C(S/C/1=N\C(=O)C)S(=O)(=O)N	methazolamide	-1.70377	-0.0821007
708	131332	Pharmakon	1503253	Cc1cc(ccc1OCCOCC[N+](C)(C)Cc2ccccc2)C(C)(C)CC(C)(C)C	methylbenzethonium chloride	0.549104	0.581764
709	131334	Pharmakon	1503257	COc1ccc(OC)c(c1)C(O)CNC(=O)CN	midodrine hydrochloride	0.677768	0.556515
710	131335	Pharmakon	1503260	CC(C)(C)NCC(O)COc1cccc2C[C@@H](O)[C@@H](O)Cc12	nadolol	0.94171	0.610052
711	131336	Pharmakon	1503262	Oc1ccc2C[C@H]3N(CC4CC4)CCC56[C@@H](Oc1c25)C(=O)CC[C@@]36O	naltrexone hydrochloride	-0.409125	-0.0823142
712	131337	Pharmakon	1503269	CCCN1C[C@H](CSC)C[C@H]2[C@H]1Cc3c[nH]c4cccc2c34	Pergolide methanesulfonate	0.154289	0.601285
713	131338	Pharmakon	1503270	CCCNC(C)C(=O)Nc1ccccc1C	prilocaine hydrochloride	-0.0247214	0.913066
714	131339	Pharmakon	1503273	CCCC(=O)O[C@@]1(CCC2[C@@H]3CCC4=CC(=O)CC[C@]4(C)C3[C@@H](O)C[C@]12C)C(=O)CO	hydrocortisone butyrate	0.568665	-0.451242
715	131340	Pharmakon	1503276	CC[C@H]1OC(=O)[C@H](C)[C@@H](O[C@H]2C[C@@](C)(OC)[C@@H](O)[C@H](C)O2)[C@H](C)[C@@H](O[C@@H]3O[C@H](C)C[C@@H]([C@H]3O)N(C)C)[C@](C)(O)C[C@@H](C)\C(=N/OCOCCOC)\[C@H](C)[C@@H](O)[C@]1(C)O	roxithromycin	0.464051	0.396324
716	131341	Pharmakon	1503278	OCCNCCNc1ccc(NCCNCCO)c2C(=O)c3c(O)ccc(O)c3C(=O)c12	mitoxanthrone hydrochloride	4.1046	2.45699
717	131342	Pharmakon	1503279	CN(C(=O)CN(CCO)CC(=O)N(C)C(C)(C)Cc1ccccc1)C(C)(C)Cc2ccccc2	oxethazaine	0.949388	0.249333
718	131343	Pharmakon	1503297	C[N+](C)(C)CCCCCC[N+](C)(C)C	Hexamethonium dichloride	-1.59418	0.445093
719	131344	Pharmakon	1503298	CN(CS(=O)(=O)O)C1=C(C)N(C)N(C1=O)c2ccccc2	dipyrone	-0.644353	0.379906
720	131346	Pharmakon	1503304	CCOC(=O)N	urethane	0.743064	0.356556
721	131347	Pharmakon	1503322	CN(C)C(=S)SSC(=S)N(C)C	thiram	-2.13142	1.16259
722	131348	Pharmakon	1503324	S=P(N1CC1)(N2CC2)N3CC3	thiotepa	-0.0906184	-0.0352486
723	131349	Pharmakon	1503330	OC1=C(O)C(=O)C(=C(O)C1=O)O	tetroquinone	-0.271486	0.421162
724	131350	Pharmakon	1503339	CC(=O)Nc1ccc(cc1)S(=O)(=O)Nc2ccc(cc2)[N+](=O)[O-]	sulfanitran	-0.697332	0.873536
725	131353	Pharmakon	1503373	CCCOc1ccc2[nH]c(NC(=O)OC)nc2c1	oxybendazole	-2.12624	-0.988456
726	131354	Pharmakon	1503383	CN1C(C)(C)CCCC1(C)C	pempidine tartrate	-0.0976452	0.361537
727	131355	Pharmakon	1503391	N[C@H](Cc1ccccc1)C(=O)O	d-phenylalanine	0.798134	0.939182
728	131356	Pharmakon	1503393	BrCCC(=O)N1CCN(CC1)C(=O)CCBr	pipobroman	-0.345547	0.428278
729	131357	Pharmakon	1503403	CCCCCCOc1ccccc1C(=O)N	exalamide	0.21034	-0.465764
730	131358	Pharmakon	1503419	CCN(CC)CCOC(=O)C(CC1CCCO1)Cc2cccc3ccccc23	nafronyl oxalate	-0.624962	0.23144
731	131359	Pharmakon	1503420	C1CN(CCN1)c2ccc3ccccc3n2	Quipazine dimaleate	0.26654	-0.0671473
732	131360	Pharmakon	1503429	CCOC(=O)C(C)(C)Oc1ccc(Cl)cc1	Clofibrate	-0.0616184	0.430928
733	131361	Pharmakon	1503500	CC(=O)Oc1cccc(O)c1	resorcinol monoacetate	0.255452	-0.58028
734	131362	Pharmakon	1503603	Nc1nc(O)c2ncn(COCCO)c2n1	Acyclovir	-0.0831385	1.32023
735	131363	Pharmakon	1503610	CCCCCCCCCCCCC[N+](C)(C)Cc1ccccc1	benzalkonium chloride	0.707724	0.936075
736	131364	Pharmakon	1503611	CN1C(=O)N(CCCCC(=O)C)C(=O)c2c1ncn2C	Pentoxifylline	0.0259907	0.614844
737	131367	Pharmakon	1503628	CC(C)NCC(O)c1ccc2ccccc2c1	pronetalol hydrochloride	-1.66866	-0.279546
738	131372	Pharmakon	1503648	Oc1noc2CNCCc12	THIP hydrochloride	0.556665	-0.92453
739	131373	Pharmakon	1503650	COc1ccc2cc(CCC(=O)C)ccc2c1	nabumetone	1.02092	-0.246325
740	131375	Pharmakon	1503692	CC[C@@H]1OC(OC(C(NC(=O)c2nc(nc(N)c2C)C(CC(=O)N)NCC(N)C(=O)N)C(=O)NC(C)C(O)C(C)C(=O)NC(C(C)O)C(=O)NCCc3nc(cs3)c4nc(cs4)C(=O)NCCCCN=C(N)N)c5c[nH]cn5)[C@@H](O[C@H]6O[C@H](CO)[C@@H](O)[C@H](OC(=O)N)[C@@H]6O)[C@@H](C)[C@@H]1C	bleomycin (bleomycin b2 shown)	0.722423	-1.05541
741	131378	Pharmakon	1503712	CCOC(=O)N1CCC(=C2c3ccc(Cl)cc3CCc4cccnc24)CC1	loratadine	-0.654425	-0.549224
742	131379	Pharmakon	1503801	COc1ccc2cc(ccc2c1)[C@H](C)CO	naproxol	-0.753692	0.0687839
743	131380	Pharmakon	1503806	CC[n+]1c(c2ccccc2)c3cc(N)ccc3c4ccc(N)cc14	homidium bromide	-0.63005	1.14434
744	131381	Pharmakon	1503816	CC(=O)OCC(=O)[C@@]12OC3(CCCC3)O[C@@H]1CC4C5CCC6=CC(=O)C=C[C@]6(C)[C@@]5(F)[C@@H](O)C[C@]24C	amcinonide	1.61096	-1.27108
745	131382	Pharmakon	1503818	CCCCN1CCCCC1C(=O)Nc2c(C)cccc2C	bupivacaine hydrochloride	-0.423427	0.222889
746	131384	Pharmakon	1503822	CC(C)NC1=C(C)N(C)N(C1=O)c2ccccc2	ramifenazone	-0.188912	-0.0494041
747	131386	Pharmakon	1503903	CCCSc1ccc2[nH]c(NC(=O)OC)nc2c1	albendazole	0.260535	-0.553677
748	131388	Pharmakon	1503908	CC(=O)O[C@H]1C(=O)[C@]2(C)[C@@H](O)C[C@H]3OC[C@@]3(OC(=O)C)C2[C@H](OC(=O)c4ccccc4)[C@]5(O)C[C@H](OC(=O)[C@H](O)[C@@H](NC(=O)c6ccccc6)c7ccccc7)C(=C1C5(C)C)C	Taxol	2.92837	-0.263022
749	131391	Pharmakon	1503914	CCCCN(CCCC)CCCOC(=O)c1ccc(N)cc1	butacaine	0.971765	0.641464
750	131392	Pharmakon	1503917	CC(C)(C)NCC(O)c1cc(Cl)c(N)c(Cl)c1	clenbuterol hydrochloride	0.239324	-0.246239
751	131393	Pharmakon	1503918	CCC(=O)O[C@@]1([C@@H](C)CC2C3CCC4=CC(=O)C=C[C@]4(C)[C@@]3(F)[C@@H](O)C[C@]12C)C(=O)CCl	clobetasol propionate	0.0504017	-0.127337
752	131395	Pharmakon	1503920	Clc1ccc(cc1)C(OCCN2CCCCC2)c3ccccc3	cloperastine hydrochloride	0.439679	-0.25441
753	131396	Pharmakon	1503921	CC(=O)[C@@]1(O)CCC2C3C=C(Cl)C4=CC(=O)[C@@H]5CC5[C@]4(C)C3CC[C@]12C	cyproterone	0.207118	-0.169635
754	131398	Pharmakon	1503923	CCC(Cc1c(I)cc(I)c(N)c1I)C(=O)O	iopanic acid	1.15294	0.104764
755	131399	Pharmakon	1503925	OC(=O)C1CCn2c1ccc2C(=O)c3ccccc3	ketorolac tromethamine	1.89463	0.871314
756	131400	Pharmakon	1503926	Cc1c(OCC(F)(F)F)ccnc1CS(=O)c2nc3ccccc3[nH]2	lansoprazole	-0.0618764	0.888169
757	131401	Pharmakon	1503929	CC(N)COc1c(C)cccc1C	mexiletine hydrochloride	0.23796	1.40846
758	131402	Pharmakon	1503931	CN1CCCN=C1\C=C\c2sccc2C	morantel citrate	0.410627	0.594897
759	131403	Pharmakon	1503932	CN1CCCN=C1COC(=O)C(O)(C2CCCCC2)c3ccccc3	oxyphencyclimine hydrochloride	-0.187137	1.08343
760	131405	Pharmakon	1503934	OCCN1CCN(CCCN2c3ccccc3Sc4ccc(Cl)cc24)CC1	perphenazine	0.820797	1.14289
761	131406	Pharmakon	1503935	CCCNCC(O)COc1ccccc1C(=O)CCc2ccccc2	propafenone hydrochloride	0.439186	0.680346
762	131408	Pharmakon	1503939	NC[C@H]1O[C@H](O[C@@H]2[C@@H](N)C[C@@H](N)[C@H](O)C2O[C@@H]3O[C@H](CO)[C@@H](O)[C@H]3O)[C@H](N)[C@@H](O)[C@@H]1O	ribostamycin sulfate	-0.316744	0.102582
763	131409	Pharmakon	1503941	OC(=O)CCCCC1CCSS1	thioctic acid	-0.324398	1.24013
764	131411	Pharmakon	1500365	C[C@H](N)[C@H](O)c1ccc(O)c(O)c1	levonordefrin	0.456387	0.282609
765	131414	Pharmakon	1503954	CC(C)(C)NCC(O)c1ccccc1Cl	tulobuterol	-0.491479	-0.165503
766	131416	Pharmakon	1503973	Oc1ccnc(S)n1	2-thiouracil	-0.387851	0.0695649
767	131417	Pharmakon	1503975	OC(Cn1cncn1)(Cn2cncn2)c3ccc(F)cc3F	fluconazole	-0.981255	0.654412
768	131421	Pharmakon	1503985	CN(C)CCC(c1ccc(Br)cc1)c2ccccn2	brompheniramine maleate	-0.383452	-0.50377
769	131442	Pharmakon	1504027	O=C1C=CC=C2C3CNC[C@@H](C3)CN12	cytisine	-1.12059	-0.415847
770	131458	Pharmakon	1504078	OC[C@H]1O[C@H](Oc2cccc3[C@@H]([C@H]4c5cccc(O[C@H]6O[C@H](CO)[C@@H](O)[C@H](O)[C@H]6O)c5C(=O)c7c(O)cc(cc47)C(=O)O)c8cc(cc(O)c8C(=O)c23)C(=O)O)[C@H](O)[C@@H](O)[C@@H]1O	sennoside a	-0.785919	0.566169
771	131464	Pharmakon	1504094	COc1cc(cc(OC)c1O)[C@H]2[C@@H]3C(COC3=O)C(O[C@@H]4O[C@@H]5CO[C@H](OC5[C@H](O)[C@H]4O)c6cccs6)c7cc8OCOc8cc27	teniposide	4.59851	0.854188
772	131467	Pharmakon	1504099	CCCc1nn(C)c2c(O)nc(nc12)c3cc(ccc3OCC)S(=O)(=O)N4CCN(C)CC4	sildenafil	1.02206	0.458802
773	131471	Pharmakon	1504105	Oc1cc(cc(O)c1O)C(=O)Oc2cc(cc(O)c2O)C(=O)OC[C@H]3O[C@H](OC(=O)c4cc(O)c(O)c(OC(=O)c5cc(O)c(O)c(O)c5)c4)[C@H](OC(=O)c6cc(O)c(O)c(OC(=O)c7cc(O)c(O)c(O)c7)c6)[C@@H](OC(=O)c8cc(O)c(O)c(OC(=O)c9cc(O)c(O)c(O)c9)c8)[C@@H]3OC(=O)c%10cc(O)c(O)c(OC(=O)c%11cc(O)c(O)c(O)c%11)c%10	tannic acid	4.86823	4.32135
774	131475	Pharmakon	1504116	CC1=C2CCC3C4CCC(=O)[C@@]4(C)CCC3[C@@]2(C)CCC1=O	formestane	-1.25788	0.745078
775	131476	Pharmakon	1500352	O[C@@H]1[C@H](O)[C@@H](O)[C@H](O)[C@@H](O)[C@@H]1O	inositol	0.5893	1.16202
776	131477	Pharmakon	1503076	CCOC(=O)[C@H](CCc1ccccc1)N[C@@H](C)C(=O)N2Cc3ccccc3C[C@H]2C(=O)O	quinapril hydrochloride	-1.49933	-0.118942
777	131480	Pharmakon	1504401	CCc1ccc(CCOc2ccc(CC3SC(=O)NC3=O)cc2)nc1	pioglitazone hydrochloride	0.458475	-0.468722
778	131481	Pharmakon	1504152	CC1(C)NC(=O)N(C1=O)c2ccc(c(c2)C(F)(F)F)[N+](=O)[O-]	nilutamide	-0.87584	-0.173321
779	131483	Pharmakon	1503705	COc1ccc(\C=C\C)cc1	anethole	-0.715529	0.291903
780	131485	Pharmakon	1504150	CN1C(=C(O)c2ccccc2S1(=O)=O)C(=O)Nc3ncc(C)s3	meloxicam	0.374429	0.823485
781	131490	Pharmakon	1504174	CC(NC(C)(C)C)C(=O)c1cccc(Cl)c1	Bupropion hydrochloride	0.129424	0.269261
782	131491	Pharmakon	1504257	COc1ccccc1OCCNCC(O)COc2cccc3[nH]c4ccccc4c23	carvedilol	0.355971	0.85518
783	131491	Pharmakon	1504417	COc1ccccc1OCCNCC(O)COc2cccc3[nH]c4ccccc4c23	carvedilol	0.411603	-0.134255
784	131494	Pharmakon	1504171	COc1ccc(cc1)C(CN(C)C)C2(O)CCCCC2	venlafaxine hydrochloride	0.794866	0.75839
785	131496	Pharmakon	1504243	NC(=O)N1c2ccccc2CC(=O)c3ccccc13	oxcarbazepine	-0.0848697	0.27843
786	131498	Pharmakon	1504173	CNCCC(Oc1ccc(cc1)C(F)(F)F)c2ccccc2	Fluoxetine hydrochloride	-0.217712	0.869461
787	131499	Pharmakon	1503325	OCCSCCO	thiodiglycol	-0.650717	-0.229493
788	131500	Pharmakon	1504263	CN(CCOc1ccc(CC2SC(=O)NC2=O)cc1)c3ccccn3	rosiglitazone	-1.50706	-0.439414
789	131502	Pharmakon	1504261	CCOc1nc2cccc(C(=O)OC(C)OC(=O)OC3CCCCC3)c2n1Cc4ccc(cc4)c5ccccc5c6nn[nH]n6	candesartan cilextil	-0.216392	0.0709292
790	131503	Pharmakon	1504300	CCCCCCCCCCC[C@@H](C[C@H]1OC(=O)[C@H]1CCCCCC)OC(=O)[C@@H](CC(C)C)NC=O	orlistat	1.41216	0.282603
791	131504	Pharmakon	1504524	NCCCC(N)C(=O)O	ornithine aketoglutarate	0.834222	0.465525
792	131505	Pharmakon	1504268	CCCCc1nc(Cl)c(CO)n1Cc2ccc(cc2)c3ccccc3c4nn[nH]n4	losartan	-0.327278	0.656353
793	131506	Pharmakon	1504190	COc1ccc(cc1)C(=O)CC(=O)c2ccc(cc2)C(C)(C)C	avobenzone	-0.00455748	0.137745
794	131507	Pharmakon	1504236	CCC(C)(C)C(=O)O[C@H]1C[C@@H](C)C=C2C=C[C@H](C)[C@H](CC[C@@H]3C[C@@H](O)CC(=O)O3)[C@@H]12	simvastatin	0.877205	0.751177
795	131508	Pharmakon	1504260	C[C@H]1COc2c(N3CCN(C)CC3)c(F)cc4C(=O)C(=CN1c24)C(=O)O	levofloxacin	-0.389861	0.383791
796	131509	Pharmakon	1504229	Cc1cc(C)cc(OCC2CNC(=O)O2)c1	metaxalone	1.02674	0.146075
797	131510	Pharmakon	1504210	OC1=C([C@@H]2CC[C@H](CC2)c3ccc(Cl)cc3)C(=O)C(=O)c4ccccc14	atovaquone	-1.40142	0.131899
798	131511	Pharmakon	1503106	CC(C)COCC(CN(Cc1ccccc1)c2ccccc2)N3CCCC3	Bepridil hydrochloride	0.974672	0.0566878
799	131513	Pharmakon	1504216	Nc1oc2ccc(Cl)cc2n1	zoxazolamine	0.379468	-0.268582
800	131514	Pharmakon	1504259	CCCCC1=NC2(CCCC2)C(=O)N1Cc3ccc(cc3)c4ccccc4c5nn[nH]n5	irbesartan	-0.812762	0.349746
801	131515	Pharmakon	1503032	CC(=O)Oc1cccc(C(=O)O)c1OC(=O)C	dipyrocetyl	-0.6428	0.620025
802	131516	Pharmakon	1504226	NCCS	Cysteamine hydrochloride	-0.117506	0.671549
803	131517	Pharmakon	1504237	Oc1ccc(O)cc1	hydroquinone	0.233169	-0.644763
804	131518	Pharmakon	1504142	CC(=O)Nc1c(I)cc(I)c(C(=O)O)c1I	acetriazoic acid	0.518496	0.771826
805	131522	Pharmakon	1504136	CC(N)C(=O)OC(C)(C)Cc1ccc(Cl)cc1	Alaproclate hydrochloride	-0.360738	-0.20215
806	131526	Pharmakon	1504144	CC[C@H]1OC(=O)[C@H](C)[C@@H](O[C@H]2C[C@@](C)(OC)[C@@H](O)[C@H](C)O2)[C@H](C)[C@@H](O[C@@H]3O[C@H](C)C[C@@H]([C@H]3O)N(C)C)[C@](C)(O)C[C@@H](C)[C@@H]4N[C@@H](COCCOC)O[C@H]([C@H]4C)[C@]1(C)O	dirithromycin	0.294492	-0.474591
807	131527	Pharmakon	1504145	Cc1ccc(cc1)S(=O)(=O)NC(=O)NN2CC3CCCC3C2	gliclazide	0.42201	-0.0548989
808	131528	Pharmakon	1504148	CN1CCCCC1C(=O)Nc2c(C)cccc2C	mepivacaine hydrochloride	0.0888963	0.500106
809	131546	Pharmakon	1504183	OC[C@H]1OC(C[C@@H]1O)N2C=C(C(=O)NC2=O)C(F)(F)F	trifluridine	4.01038	2.72032
810	131547	Pharmakon	1504184	NCC(=O)CCC(=O)O	aminolevulinic acid hydrochloride	1.1224	0.548194
811	131548	Pharmakon	1504188	CC1=C(CCN2CCC(CC2)C(=O)c3ccc(F)cc3)C(=O)N4C=CC=CC4=N1	Pirenperone	-0.95269	-0.0640985
812	131550	Pharmakon	1504211	CC(C)\N=C(/N)\N=C(/N)\Nc1ccc(Cl)cc1	chlorguanide hydrochloride	1.11452	1.31333
813	131553	Pharmakon	1504214	COc1cc(cc(OC)c1OC)C(=O)N2CCOCC2	trimetozine	0.127044	1.37151
814	131560	Pharmakon	2300261	CCCCCN(CCCCC)C(=O)C(CCC(=O)O)NC(=O)c1ccc(Cl)c(Cl)c1	Lorglumide sodium	0.0633122	0.930871
815	131561	Pharmakon	1504244	OC(=O)CCNC(=O)c1ccccc1	betamipron	-1.0082	0.73353
816	131562	Pharmakon	1504273	OCCN1C[C@@H](O)[C@@H](O)C(O)C1CO	miglitol	0.279223	0.797421
817	131565	Pharmakon	1500410	CCN(CC)CCNC(=O)c1cc(Cl)c(N)cc1OC	Metoclopramide hydrochloride	-0.0395492	0.812603
818	131568	Pharmakon	1504403	COc1cc2CC(CC3CCN(Cc4ccccc4)CC3)C(=O)c2cc1OC	donepizil hydrochloride	0.283177	1.35726
819	131571	Pharmakon	1500647	CC[C@@]12CCCN3CCc4c([C@H]13)n(c5ccccc45)[C@@](O)(C2)C(=O)OC	vincamine	0.0853529	-0.572141
820	131574	Pharmakon	1502016	C\C(=C/C=C/C(=C/C(=O)O)/C)\C=C\C1=C(C)CCCC1(C)C	tretinon	2.97813	-1.59604
821	131583	Pharmakon	1500676	C[C@@H]1O[C@@H](O[C@H]2C[C@@H](O)[C@]3(CO)C4[C@H](O)C[C@]5(C)[C@H](CC[C@]5(O)C4CC[C@]3(O)C2)C6=CC(=O)OC6)[C@H](O)[C@H](O)[C@H]1O	ouabain	-5.1394	-0.382369
822	131584	Pharmakon	1601000	CC[C@H](C)C(=O)O[C@H]1CCC=C2C=C[C@H](C)C(CCC3C[C@@H](O)CC(=O)O3)[C@@H]12	compactin	0.626956	-0.249938
823	131591	Pharmakon	211468	Oc1cccc2C(=O)c3cccc(O)c3C(=O)c12	dantron	2.1704	0.252464
824	131592	Pharmakon	1504085	Fc1ccc(cc1)[C@@H]2CCNC[C@H]2COc3ccc4OCOc4c3	paroxetine hydrochloride	-0.622011	-0.511718
825	131593	Pharmakon	1502003	CCCCOc1ccc(CC(=O)NO)cc1	bufexamac	1.16162	-0.511241
826	131600	Pharmakon	330012	CCOP(=S)(OCC)Oc1ccc2C(=C(Cl)C(=O)Oc2c1)C	coumophos	-1.45045	-0.787413
827	131605	Pharmakon	330017	CCOP(=S)(OCC)Oc1cc(C)nc(n1)C(C)C	diazinon	0.353186	0.30299
828	131606	Pharmakon	330018	COP(=O)(OC)OC=C(Cl)Cl	dichlorvos	-0.398682	-0.138296
829	131609	Pharmakon	330021	CCOC(=O)CC(SP(=S)(OC)OC)C(=O)OCC	malathion	0.233925	0.330046
830	131641	Pharmakon	330058	CCOP(=S)(OCC)Oc1nc(Cl)c(Cl)cc1Cl	chlorpyrifos	-0.417124	-0.478492
831	131649	Pharmakon	330066	CNC(=O)Oc1ccccc1OC(C)C	propoxur	-0.985157	-0.662887
832	131652	Pharmakon	330071	Cl[C@@H]1[C@@H](Cl)[C@H](Cl)[C@H](Cl)[C@@H](Cl)[C@@H]1Cl	lindane	4.20187	-3.65433
833	131662	Pharmakon	330082	ClC(Cl)C(c1ccc(Cl)cc1)c2ccccc2Cl	mitotane	0.348338	0.77458
834	131665	Pharmakon	330086	CCCCOC(=O)c1ccccc1C(=O)OCCCC	dibutyl phthalate	-0.986984	-0.935143
835	131668	Pharmakon	1504098	CC(=CC1C(C(=O)OCc2cccc(Oc3ccccc3)c2)C1(C)C)C	phenothrin	-1.03418	0.292794
836	131670	Pharmakon	1504100	COC(C)(C)CCC[C@H](C)C\C=C\C(=C\C(=O)OC(C)C)\C	methoprene (s)	0.220212	0.935395
837	131672	Pharmakon	1601020	CCN(CC)C(=O)c1cccc(C)c1	deet	-0.558226	-0.218909
838	131673	Pharmakon	1505207	Nc1nc(cs1)\C(=C\CC(=O)O)\C(=O)N[C@H]2[C@H]3SCC=C(N3C2=O)C(=O)O	ceftibuten	0.283086	0.385145
839	131676	Pharmakon	1505209	CCCCC(=O)N(Cc1ccc(cc1)c2ccccc2c3nn[nH]n3)[C@@H](C(C)C)C(=O)O	valsartan	-0.174834	0.399167
840	131678	Pharmakon	1505203	OC(CC[C@@H]1[C@H](N(C1=O)c2ccc(F)cc2)c3ccc(O)cc3)c4ccc(F)cc4	ezetimibe	0.494688	0.76766
841	131680	Pharmakon	1504303	COc1c(CN2CC[C@@H]3CCCN[C@@H]3C2)c(F)cc4C(=O)C(=CN(C5CC5)c14)C(=O)O	moxifloxacin hydrochloride	-0.657204	0.222539
842	131682	Pharmakon	1505208	Nc1nc(cs1)\C(=N\O)\C(=O)N[C@H]2[C@H]3SCC(=C(N3C2=O)C(=O)O)C=C	cefdinir	-0.180305	-0.666688
843	131683	Pharmakon	1501194	CC(CN1CCCCC1)C(=O)c2ccc(C)cc2	tolperisone hydrochloride	-1.06048	0.218838
844	131684	Pharmakon	1500208	CN1[C@@H](CCC1=O)c2cccnc2	cotinine	0.553385	0.461255
845	131685	Pharmakon	1505205	CCCc1nc(c(C(=O)OCC2=C(C)OC(=O)O2)n1Cc3ccc(cc3)c4ccccc4c5nn[nH]n5)C(C)(C)O	olmesartan medoxomil	0.296778	0.345955
846	131687	Pharmakon	1505204	CN(C)CCc1c[nH]c2ccc(CS(=O)(=O)N3CCCC3)cc12	almotriptan	-0.446206	-1.10486
847	131690	Pharmakon	1503014	NC(=O)c1ccc(cc1Cl)[N+](=O)[O-]	aklomide	-0.0538324	-0.477027
848	131692	Pharmakon	1500525	CNC(C)C(O)c1ccccc1	racephedrine hydrochloride	0.191479	0.221052
849	131694	Pharmakon	1500296	COc1cc(CC=C)ccc1O	eugenol	-0.895632	0.348859
850	131696	Pharmakon	1500602	COc1cc2CC[N+](C)(C)[C@@H]3Cc4ccc(O)c(Oc5cc6[C@H](Cc7ccc(Oc(c1O)c23)cc7)N(C)CCc6cc5OC)c4	tubocurarine chloride	0.933941	0.514018
851	131697	Pharmakon	1500191	CN1CCC[C@@H]1CCO[C@](C)(c2ccccc2)c3ccc(Cl)cc3	clemastine	0.716733	-0.583648
852	131698	Pharmakon	1502010	CC(=O)Oc1cccc2C(=O)c3cc(cc(OC(=O)C)c3C(=O)c12)C(=O)O	diacerin	-1.23362	-0.551303
853	131701	Pharmakon	1501188	O=C1N([Se]c2ccccc12)c3ccccc3	ebselen	1.1638	1.15067
854	131706	Pharmakon	1503722	CC(C)c1c(C(=O)c2ccccc2)c(c3ccccc3)c(c4ccc(F)cc4)n1CC[C@@H](O)C[C@@H](O)CC(=O)O	atorvastatin calcium	1.55084	0.587453
855	131710	Pharmakon	1500674	COc1c(C)c2COC(=O)c2c(O)c1C\C=C(/C)\CCC(=O)O	mycophenolic acid	2.10591	2.14654
856	131711	Pharmakon	1501189	C[C@H]1OC(C(O)[C@@H]1O)N2C=C(F)C(=O)NC2=O	5-fluoro-5'-deoxyuridine	-0.103218	0.631733
857	131712	Pharmakon	1501105	COc1ccc(C[C@H](N)C(=O)N[C@@H]2[C@@H](CO)OC([C@@H]2O)n3cnc4c(ncnc34)N(C)C)cc1	puromycin hydrochloride	-5.6261	-1.41866
858	131713	Pharmakon	1500427	NC[C@@H]1O[C@H](O[C@H]2[C@@H](O)C(O[C@@H]3[C@@H](O)[C@H](N)C[C@H](N)[C@H]3OC4O[C@H](CN)[C@@H](O)[C@H](O)[C@H]4N)O[C@@H]2CO)[C@H](N)[C@@H](O)[C@@H]1O	neomycin sulfate	0.567484	0.160948
859	131714	Pharmakon	1503609	CCO\C(=C/1\C(C(=C(C)N=C1C)C(=O)OC)c2cccc(c2)[N+](=O)[O-])\O	Nitrendipine	0.925057	-0.589126
860	131716	Pharmakon	1503637	CSc1ccc2Sc3ccccc3CC(N4CCN(C)CC4)c2c1	Methiothepin mesylate	-0.110566	-0.173606
861	131718	Pharmakon	1503600	COCCO\C(=C/1\C(C(=C(C)N=C1C)C(=O)OC(C)C)c2cccc(c2)[N+](=O)[O-])\O	Nimodipine	0.594087	0.0236956
862	131719	Pharmakon	1500420	CCOc1ccc2ccccc2c1NC(=O)[C@H]3[C@H]4SC(C)(C)C(N4C3=O)C(=O)O	nafcillin sodium	-0.180373	-0.507042
863	131720	Pharmakon	1500813	CCCC1O[C@@H]2CC3C4CCC5=CC(=O)C=CC5(C)C4[C@@H](O)CC3(C)[C@@]2(O1)C(=O)CO	budesonide	0.532366	-0.831173
864	131722	Pharmakon	1500381	CC(=O)O[C@@]1(CCC2C3C=C(C)C4=CC(=O)CCC4(C)C3CCC12C)C(=O)C	megestrol acetate	0.579173	-0.392438
865	131724	Pharmakon	1505270	CC(C)NCC(O)COc1cccc2ccccc12	(Â±)-Propranolol hydrochloride	-0.74984	-1.15085
866	131727	Pharmakon	1503607	O=C1CCC(N2C(=O)c3ccccc3C2=O)C(=O)N1	thalidomide	-0.00345785	-0.330747
867	131728	Pharmakon	1503432	CNc1ccc(cc1)C(=O)CC(O)CCC(C)C2OC(=O)CC(O)CC(=O)CC(O)CC(O)CC(O)CC(O)CC3(O)CC(O)C(C(CC(O[C@@H]4O[C@H](C)[C@@H](O)[C@H](N)[C@@H]4O)\C=C\C=C\C=C\C=C\C=C\C=C\C=C\C2C)O3)C(=O)OC	mepartricin	-0.942738	-0.509815
868	131730	Pharmakon	1503212	CC(CNCCc1ccc(O)c(O)c1)Cc2cccc(O)c2	dobutamine hydrochloride	0.509212	-0.185952
869	131735	Pharmakon	1505213	CC(C)c1nc(nc(c2ccc(F)cc2)c1\C=C\[C@@H](O)C[C@@H](O)CC(=O)O)N(C)S(=O)(=O)C	rosuvastatin	-0.0135076	-0.0371427
870	131736	Pharmakon	1500304	C[C@H]1CC2C3CC[C@](O)(C(=O)C)[C@@]3(C)C[C@H](O)[C@]2(F)C4(C)C=CC(=O)C=C14	fluorometholone	0.00542923	-0.368405
871	131737	Pharmakon	1505200	CCOC(=O)[C@H](CCc1ccccc1)N[C@H]2CCc3ccccc3N(CC(=O)O)C2=O	benazepril hydrochloride	0.373973	0.82144
872	131740	Pharmakon	1500406	C[C@H]1CC2C3CC[C@](O)(C(=O)CO)[C@@]3(C)C[C@H](O)C2[C@@]4(C)C=CC(=O)C=C14	methylprednisolone	0.440884	-0.930363
873	131741	Pharmakon	1505215	CCCCC\N=C(/N)\N\N=C\c1c[nH]c2ccc(OC)cc12	tegaserod maleate	0.417248	-0.141166
874	131742	Pharmakon	1500609	Nc1ncnc2c1ncn2[C@@H]3O[C@H](CO)[C@@H](O)[C@@H]3O	vidarabine	0.60753	0.592761
875	131743	Pharmakon	1505212	CCC[C@H](N[C@@H](C)C(=O)N1[C@H]2CCCC[C@H]2C[C@H]1C(=O)O)C(=O)OCC	perindopril erbumine	0.59657	-1.32613
876	131745	Pharmakon	1505211	CC(C)NC(=O)NS(=O)(=O)c1cnccc1Nc2cccc(C)c2	torsemide	0.158181	0.566707
877	131747	Pharmakon	1503978	CCN(CCO)CCCC(C)Nc1ccnc2cc(Cl)ccc12	hydroxychloroquine sulfate	-0.489887	0.717749
878	131748	Pharmakon	1502013	C\C(=C\C(=O)O)\C=C\C=C(/C)\C=C\C1=C(C)CCCC1(C)C	isotretinon	3.65159	-1.73057
879	131756	Pharmakon	1900005	CCCC(C)C1(CC)C(=O)NC(=NC1=O)S	thiopental sodium	-0.117272	0.41212
880	131759	Pharmakon	1600716	Cc1cc(c(O)c(c1)C(C)(C)C)C(C)(C)C	2,6-di-t-butyl-4-methylphenol	-0.996318	-0.145816
881	131762	Pharmakon	1505214	CCOC(=O)[C@H](CCc1ccccc1)N[C@@H](C)C(=O)N2[C@H]3CCC[C@H]3C[C@H]2C(=O)O	ramipril	-0.420619	0.927049
882	131763	Pharmakon	1500679	Nc1nc(N)c2nc(CNc3ccc(cc3)C(=O)NC(CCC(=O)O)C(=O)O)cnc2n1	Aminopterin	-0.825	0.227749
883	131766	Pharmakon	1503604	CCCCCCCCCCCCCCCC(=O)OC\C=C(/C)\C=C\C=C(/C)\C=C\C1=C(C)CCCC1(C)C	retinyl palmitate	0.2117	0.715765
884	131769	Pharmakon	1503006	S=C=NCc1ccccc1	benzyl isothiocyanate	-5.74501	0.729658
885	131772	Pharmakon	1503711	C[C@@H]1CN(C[C@H](C)N1)c2c(F)c(F)c3C(=O)C(=CN(C4CC4)c3c2F)C(=O)O	orbifloxacin	0.237119	-0.175927
886	131779	Pharmakon	300563	ClCCN(CCCl)CCCl	trichlormethine	0.303029	-3.59822
887	131784	Pharmakon	1900002	CCCC(C)C1(CC=C)C(=O)NC(=NC1=O)S	thiamylal sodium	0.0975508	-1.06908
888	131788	Pharmakon	330002	CO[C@@]12[C@@H]3NC3CN1C4=C([C@@H]2COC(=O)N)C(=O)C(=C(C)C4=O)N	mitomycin c	-3.72238	-4.58676
889	131795	Pharmakon	1505210	CC(C)CC(N(C)C)C1(CCC1)c2ccc(Cl)cc2	sibutramine hydrochloride	0.985038	0.638196
890	131797	Pharmakon	1504272	COc1c(N2CCNC(C)C2)c(F)cc3C(=O)C(=CN(C4CC4)c13)C(=O)O	gatifloxacin	0.355597	0.113586
891	131800	Pharmakon	1503210	CCC(=O)OCC(=O)[C@@]1(OC(=O)CC)[C@@H](C)CC2C3CCC4=CC(=O)C=C[C@]4(C)C3(F)[C@@H](O)C[C@]12C	betamethasone 17,21-dipropionate	0.385886	0.0348102
892	131810	Pharmakon	2300307	COc1ccc(CCN(C)CCCC(C#N)(C(C)C)c2ccc(OC)c(OC)c2)cc1OC	(Â±)-Verapamil hydrochloride	-0.199977	0.390406
893	131812	Pharmakon	300618	Oc1ccccc1C(=O)Nc2ccccc2	salicylanilide	0.274805	0.410019
894	131813	Pharmakon	2300218	CCC1(Cc2ccccc2O1)C3=NCCN3	efaroxan	0.330964	0.00470148
895	131817	Pharmakon	1500252	OCC(S)CS	dimercaptopropanol	-0.910589	-0.498733
896	131825	Pharmakon	200331	OC(=O)c1ccccc1OC(=O)c2ccccc2O	salsalate	0.621713	0.0338911
897	131836	Pharmakon	1502032	Cc1ccc(cc1NC(=O)c2cccc(NC(=O)Nc3cccc(c3)C(=O)Nc4cc(ccc4C)C(=O)Nc5ccc(c6cc(cc(c56)S(=O)(=O)O)S(=O)(=O)O)S(=O)(=O)O)c2)C(=O)Nc7ccc(c8cc(cc(c78)S(=O)(=O)O)S(=O)(=O)O)S(=O)(=O)O	Suramin hexasodium	-0.0546365	0.523701
898	131837	Pharmakon	1500611	CC[C@]1(O)CC2CN(CCc3c([nH]c4ccccc34)[C@@](C2)(C(=O)OC)c5cc6c(cc5OC)N(C)[C@H]7[C@](O)([C@H](OC(=O)C)[C@]8(CC)C=CCN9CC[C@]67[C@H]89)C(=O)OC)C1	vinblastine sulfate	-2.08522	0.0864502
899	138099	Pharmakon	1504218	CCCCCCc1ccc(O)cc1O.Nc2c3ccccc3nc4ccccc24	acrisorcin	9.62599	3.14525
900	138100	Pharmakon	1500251	CN(C)CCOC(c1ccccc1)c2ccccc2.CN3C(=O)N(C)c4nc(Cl)[nH]c4C3=O	dimenhydrinate	-0.311913	-0.443599
901	138101	Pharmakon	1503381	NNC(=O)c1ccncc1.Nc2ccc(C(=O)O)c(O)c2	pasiniazid	-0.208713	-0.131187
902	149934	Pharmakon	1505990	Clc1ccc(Cn2c(CN3CCCC3)nc4ccccc24)cc1	clemizole hydrochloride	-0.27061	-0.46423
903	151477	Pharmakon	1500183	CN(C)CCC(c1ccc(Cl)cc1)c2ccccn2	chlorpheniramine maleate	-0.169612	-0.367439
904	158932	Pharmakon	1505976	COc1cc2nc(nc(N)c2cc1OC)N3CCN(CC3)C(=O)C4COc5ccccc5O4	doxazosin mesylate	0.239283	0.43939
905	254793	Pharmakon	1506066	NC(=N)N1CCc2ccccc2C1	Debrisoquin sulfate	-1.09551	0.451613
906	254858	Pharmakon	1505984	CNCCCC1c2ccccc2C=Cc3ccccc13	Protriptyline hydrochloride	1.1247	1.28225
907	254883	Pharmakon	1506024	COc1ccccc1N2CCN(CC(O)COc3cccc4ccccc34)CC2	Naftopidil dihydrochloride	1.47242	0.92313
908	254893	Pharmakon	2300206	CC1=NS(=O)(=O)c2cc(Cl)ccc2N1	Diazoxide	-0.265814	0.228435
909	254901	Pharmakon	1505433	Cc1cnc(cn1)C(=O)NCCc2ccc(cc2)S(=O)(=O)NC(=O)NC3CCCCC3	Glipizide	-1.3905	0.00504905
910	254905	Pharmakon	1504187	CN1CCN(CC(=O)N2c3ccccc3NC(=O)c4csc(C)c24)CC1	Telenzepine dihydrochloride	0.0441579	1.06759
911	254912	Pharmakon	1505991	C[N+](C)(C)CCCCCCCCCC[N+](C)(C)C	Decamethonium dibromide	0.190019	1.08562
912	254931	Pharmakon	2300154	CCN(CC)CCNC(=O)c1ccc(NC(=O)C)cc1	N-Acetylprocainamide hydrochloride	-0.0622679	0.767425
913	254935	Pharmakon	1502150	C[C@@](Cc1ccc(O)c(O)c1)(NN)C(=O)O	S-(-)-Carbidopa	-0.377862	-0.125008
914	254942	Pharmakon	1506038	CC1=C(CCN2CCC(CC2)c3noc4cc(F)ccc34)C(=O)N5CCCCC5=N1	Risperidone	-1.24376	-4.7231
915	255000	Pharmakon	1506151	N[C@@H](COP(=O)(O)O)C(=O)O	O-Phospho-L-serine	-0.748776	-0.43434
916	255002	Pharmakon	1301001	N[C@@H](CC(=O)O)C(=O)O	L-Aspartic acid	0.188865	0.860051
917	255008	Pharmakon	1505348	Nc1nc2ccc(OC(F)(F)F)cc2s1	Riluzole	-0.481144	0.179297
918	255022	Pharmakon	1505022	CC(C)c1cccc(C(C)C)c1O	Propofol	-0.310156	0.490951
919	255093	Pharmakon	1506176	NN=C(N)N	Aminoguanidine hemisulfate	-0.188718	-0.722341
920	255131	Pharmakon	2300292	CN1CCN2C(C1)c3ccccc3Cc4ccccc24	Mianserin hydrochloride	0.756036	0.549095
921	255138	Pharmakon	1505973	CN1CCC(=C2c3ccccc3C=Cc4ccccc24)CC1	Cyproheptadine hydrochloride	-0.161271	-0.0452944
922	255143	Pharmakon	1505346	Fc1ccc(cc1)C(=O)C2CCN(CCN3C(=O)Nc4ccccc4C3=O)CC2	Ketanserin tartrate	0.574776	0.488065
923	255155	Pharmakon	1505425	CC(=O)c1ccc(cc1)S(=O)(=O)NC(=O)NC2CCCCC2	Acetohexamide	-0.0495974	0.608311
924	255169	Pharmakon	2300173	O=C1CC2(CCCC2)CC(=O)N1CCCCN3CCN(CC3)c4ncccn4	Buspirone hydrochloride	0.457734	1.0054
925	255175	Pharmakon	1502344	CN1C2CCC1CC(C2)OC(=O)c3c[nH]c4ccccc34	3-Tropanyl-indole-3-carboxylate hydrochloride	0.444964	0.85746
926	255197	Pharmakon	1506065	CN(CCCOc1ccc(Cl)cc1Cl)CC#C	Clorgyline hydrochloride	-1.64499	-0.649536
927	255227	Pharmakon	1505986	O=C(CCNNC(=O)c1ccncc1)NCc2ccccc2	Nialamide	-0.457392	0.957079
928	255228	Pharmakon	1505683	COc1ccc(cc1OC2CCCC2)C3CNC(=O)C3	Rolipram	1.13055	-1.20171
929	255607	Pharmakon	1505814	CN(C)C(=N)N=C(N)N	metformin hydrochloride	0.959372	0.408993
930	255608	Pharmakon	1506077	Cc1cc2CCCS(=O)(=O)c2cc1S(=O)(=O)N	meticrane	0.0172387	-0.10367
931	255610	Pharmakon	1505420	CC(C)(CO)[C@@H](O)C(=O)NCCCO	dexpanthenol	-0.380987	0.392379
932	255617	Pharmakon	1506079	CC(C)c1cc(OC(=O)C)c(C)cc1OCCN(C)C	moxisylyte hydrochoride	-0.975383	-0.605464
933	255618	Pharmakon	1505677	Clc1ccccc1CN2CCc3sccc3C2	ticlopidine hydrochloride	-1.40327	0.297227
934	255620	Pharmakon	1505765	COP(=O)(OC)C(O)C(Cl)(Cl)Cl	trichlorfon	-0.353981	0.59257
935	255621	Pharmakon	1505502	CCCCOc1cc(ccc1N)C(=O)OCCN(CC)CC	benoxinate hydrochloride	0.461394	-0.152566
936	255627	Pharmakon	1506078	NC(=N)\N=C(/N)\N1CCOCC1	moroxydine hydrochloride	-0.573771	-0.0833413
937	255628	Pharmakon	1500621	CN(C)C1=C(C)N(C)N(C1=O)c2ccccc2	aminopyrine	0.0105283	0.236224
938	255634	Pharmakon	1502411	CC(=O)CC(C1=C(O)Oc2ccccc2C1=O)c3ccc(cc3)[N+](=O)[O-]	acenocoumarol	-0.518518	1.94651
939	255644	Pharmakon	1500193	CCC[C@@H]1C[C@H](N(C)C1)C(=O)N[C@H]([C@H](C)Cl)C2O[C@H](SC)[C@H](O)[C@@H](O)[C@H]2O	clindamycin hydrochloride	-0.0399002	-0.533842
940	255645	Pharmakon	1503708	CC(C)(C)c1ccc(cc1)C(O)CCCN2CCC(CC2)C(O)(c3ccccc3)c4ccccc4	terfenadine	1.23057	-0.209707
941	255658	Pharmakon	1505981	Cc1ncc([N+](=O)[O-])n1CC(O)CCl	ornidazole	-0.930579	0.500919
942	255660	Pharmakon	1502375	OC(=O)COC(=O)Cc1ccccc1Nc2c(Cl)cccc2Cl	aceclofenac	-0.037839	0.481148
943	255662	Pharmakon	1500398	CN(Cc1cnc2nc(N)nc(N)c2n1)c3ccc(cc3)C(=O)NC(CCC(=O)O)C(=O)O	methotrexate(+/-)	2.01925	0.515995
944	255663	Pharmakon	1503251	C[C@H](N)[C@H](O)c1cccc(O)c1	metaraminol bitartrate	-0.793743	-0.83121
945	255664	Pharmakon	1506047	OC(=O)Cc1cc(I)c(Oc2ccc(O)c(I)c2)c(I)c1	tiratricol	0.0146253	-0.312688
946	255676	Pharmakon	1505983	NC(=N)\N=C(/N)\NCCc1ccccc1	phenformin hydrochloride	-0.885377	-0.621496
947	255686	Pharmakon	1505399	CCN(CC)CC#CCOC(=O)C(O)(C1CCCCC1)c2ccccc2	oxybutynin chloride	0.901802	-0.296606
948	255688	Pharmakon	1505975	CN(C)CCCOc1nn(Cc2ccccc2)c3ccccc13	benzydamine hydrochloride	0.23098	-1.38178
949	255690	Pharmakon	1505780	O=C(Nc1ccccc1)OCC(CN2CCCCC2)OC(=O)Nc3ccccc3	diperodon hydrochloride	0.886912	0.305332
950	255700	Pharmakon	1505435	NC(=N)NC(=O)Cc1c(Cl)cccc1Cl	guanfacine hydrochloride	-0.427645	0.623544
951	255707	Pharmakon	1500233	COc1ccc2C[C@H]3[C@H]4CCCC[C@@]4(CCN3C)c2c1	dextromethorphan hydrobromide	-0.72278	0.534268
952	255708	Pharmakon	1505173	CN(C)C(=O)Oc1cc(OC(=O)N(C)C)cc(c1)C(O)CNC(C)(C)C	bambuterol hydrochloride	-0.941281	-0.926386
953	255711	Pharmakon	1505971	CCc1oc2ccccc2c1C(=O)c3cc(Br)c(O)c(Br)c3	benzbromarone	0.193027	0.86079
954	255714	Pharmakon	1505974	CC(C)\N=C\1/C=C2N(c3ccc(Cl)cc3)c4ccccc4N=C2C=C1Nc5ccc(Cl)cc5	clofazimine	0.215459	0.141017
955	255716	Pharmakon	1505512	CC(C)NCC(O)COc1ccc(CCOCC2CC2)cc1	betaxalol hydrochloride	-0.482125	0.344395
956	255741	Pharmakon	1505992	COc1cc(OC)c(C(=O)CCCN2CCCC2)c(OC)c1	buflomedil hydrochloride	-0.704521	-0.11663
957	255752	Pharmakon	1505323	CCOC(=O)N1C=CN(C)C1=S	carbimazole	0.300516	0.142857
958	255764	Pharmakon	1505444	CN(C)c1ccc2nc3ccc(cc3[s+]c2c1)N(C)C	methylene blue	-0.691684	1.69437
959	255771	Pharmakon	1505715	CC(C)(CO)[C@@H](O)C(=O)NCCC(=O)O	pantothenic acid(d) na salt	-0.0616289	0.78341
960	255774	Pharmakon	1505887	CCO\C(=C\1/C(C(=C(C)N=C1C)C(=O)OC)c2cccc(Cl)c2Cl)\O	felodipine	-1.44943	-0.277036
961	255785	Pharmakon	1505693	COc1ccc2[nH]c(nc2c1)S(=O)Cc3ncc(C)c(OC)c3C	omeprazole	-0.00443296	0.688205
962	255785	Pharmakon	1502361	COc1ccc2[nH]c(nc2c1)S(=O)Cc3ncc(C)c(OC)c3C	omeprazole	1.64135	1.11787
963	255789	Pharmakon	1505994	CCN(CC)C(=O)c1ccc(O)c(OC)c1	ethamivan	0.208618	0.538522
964	255790	Pharmakon	1505514	OC(CCN1CCCCC1)(C2CC3CC2C=C3)c4ccccc4	biperiden	-0.741671	-0.360504
965	255791	Pharmakon	1505371	OC(=O)COCCN1CCN(CC1)C(c2ccccc2)c3ccc(Cl)cc3	cetirizine hydrochloride	-1.33272	0.743669
966	255794	Pharmakon	1505972	OC1(CCN(CCCC(=O)c2ccc(F)cc2)CC1)c3ccc(Br)cc3	bromperidol	0.632631	0.943237
967	255797	Pharmakon	1505466	CN1C(=O)OC(C)(C)C1=O	trimethadione	-0.433576	0.542707
968	255798	Pharmakon	1503977	CC[C@H](C)C(=O)O[C@H]1C[C@@H](C)C=C2C=C[C@H](C)[C@H](CC[C@@H]3C[C@@H](O)CC(=O)O3)[C@@H]12	lovastatin	1.38731	0.753481
969	255801	Pharmakon	1506001	C[C@@H](O)[C@@H]1[C@H]2CC(=C(N2C1=O)C(=O)O)SCC\N=C\N	imipenem	0.28972	-0.0178491
970	255807	Pharmakon	1505500	CN1CCCCC1CCN2c3ccccc3Sc4ccc(cc24)S(=O)C	mesoridazine besylate	-0.771586	-0.38317
971	255812	Pharmakon	1505679	C1CN2CC(N=C2S1)c3ccccc3	tetramizole hydrochloride	-3.05156	-0.821479
972	255814	Pharmakon	1506088	COc1ccc(CN2CCNCC2)c(OC)c1OC	trimetazidine dihydrochloride	-1.07667	-0.602861
973	255816	Pharmakon	1505788	Oc1ccc(cc1)C(=O)N\N=C\c2oc(cc2)[N+](=O)[O-]	nifuroxazide	-1.20912	-0.34719
974	255830	Pharmakon	1505498	CN(C)CCCN1c2ccccc2Sc3ccc(cc13)C(=O)C	acepromazine maleate	0.460253	-0.646811
975	255834	Pharmakon	1500687	COc1ccc2[C@H](OC(=O)c2c1OC)[C@@H]3N(C)CCc4cc5OCOc5cc34	hydrastine (1r, 9s)	-0.215789	-0.0840039
976	255856	Pharmakon	1505453	Cc1ncc(CO)c(CO)c1O	pyridoxine	-0.062691	0.519792
977	255859	Pharmakon	1502331	CC(=O)SCC(Cc1ccccc1)C(=O)NCC(=O)OCc2ccccc2	racecadotril	0.284583	0.664185
978	255871	Pharmakon	1503205	CC(=O)NC1CCSC1=O	citiolone	0.238404	-0.560553
979	255913	Pharmakon	1500175	CN1CCN(CC1)C(c2ccccc2)c3ccc(Cl)cc3	chlorcyclizine hydrochloride	-1.19356	-0.445242
980	255929	Pharmakon	1505977	CCC(NC(C)C)C(O)c1ccc(O)c(O)c1	isoetharine mesylate	0.165949	-0.305235
981	255933	Pharmakon	1500391	CC(C[N+](C)(C)C)OC(=O)C	methacholine chloride	0.247969	0.585628
982	255934	Pharmakon	1505770	[O-][N+](=O)c1oc(\C=N\N2CC(CN3CCOCC3)OC2=O)cc1	furaltadone	-0.029774	0.89722
983	255946	Pharmakon	1506064	CN(C)CCN(Cc1ccc(Cl)cc1)c2ccccn2	chloropyramine hydrochloride	-1.17656	-0.366332
984	255952	Pharmakon	1506027	CCN(CC)CCc1onc(n1)c2ccccc2	oxolamine citrate	-0.148969	-1.2451
985	255956	Pharmakon	1502362	Nc1nc(O)c2ncn(COC(CO)CO)c2n1	ganciclovir	-0.535715	0.831914
986	255957	Pharmakon	1505334	O=C1O[C@@]23C[C@@H](C=CC2=C1)N4CCCC[C@H]34	securinine	-2.63467	-2.40852
987	255964	Pharmakon	1505576	COc1cc2nc(nc(N)c2cc1OC)N3CCN(CC3)C(=O)C4CCCO4	terazosin hydrochloride	-0.221229	-0.226077
988	255968	Pharmakon	1504911	CC(C)n1c(\C=C\[C@@H](O)C[C@@H](O)CC(=O)O)c(c2ccc(F)cc2)c3ccccc13	fluvastatin	1.29414	-0.129392
989	255971	Pharmakon	1505622	Oc1ccc(cc1)c2sc3cc(O)ccc3c2C(=O)c4ccc(OCCN5CCCCC5)cc4	raloxifene hydrochloride	0.820958	0.848867
990	255972	Pharmakon	1505537	CC(O)(P(=O)(O)O)P(=O)(O)O	etidronate disodium	0.516299	0.255564
991	255976	Pharmakon	1502021	OC(=O)c1ccccc1C(=O)Nc2ccc(cc2)S(=O)(=O)Nc3nccs3	phthalylsulfathiazole	0.38455	-0.317136
992	285611	Pharmakon	1505530	CN(C)CC[C@@H](c1ccc(Cl)cc1)c2ccccn2	dexchlorpheniramine maleate	-0.100265	0.773762
993	285612	Pharmakon	1505708	COc1cccc2C(=O)c3c(O)c4C[C@](O)(C[C@H](O[C@H]5C[C@H](N)[C@@H](O)[C@H](C)O5)c4c(O)c3C(=O)c12)C(=O)CO	epirubicin hydrochloride	0.116914	0.117332
994	285615	Pharmakon	1506014	CC(C)(C(=O)c1cccnc1)c2cccnc2	metyrapone	0.125727	-0.455833
995	285621	Pharmakon	1505432	Cc1cn[nH]c1	fomepizole hydrochloride	0.255401	-0.676104
996	285621	Pharmakon	1506159	Cc1cn[nH]c1	fomepizole hydrochloride	-0.415243	1.21095
997	285626	Pharmakon	1502363	CC(C)Cc1ccc(cc1)[C@H](C)C(=O)O	dexibuprofen	1.02635	-0.0511081
998	285631	Pharmakon	1502301	ClCCN(N=O)C(=O)NC1CCCCC1	lomustine	0.813223	-0.567797
999	285632	Pharmakon	1505390	CO\C(=C/1\C(C(=C(C)N=C1C)C(=O)OCC(C)C)c2ccccc2[N+](=O)[O-])\O	nisoldipine	2.12757	1.47704
1000	285633	Pharmakon	1502326	CNNCc1ccc(cc1)C(=O)NC(C)C	procarbazine hydrochloride	-1.06931	-0.819163
1001	285636	Pharmakon	1505368	CC(C)[C@H](N)C(=O)OCCOCn1cnc2c(O)nc(N)nc12	valacyclovir hydrochloride	-0.0620534	0.565392
1002	285641	Pharmakon	1505309	c1ccc(cc1)C(c2ccc(cc2)c3ccccc3)n4ccnc4	bifonazole	0.577393	-0.206333
1003	285663	Pharmakon	1502391	CC(C)[C@H](NC(=O)N(C)Cc1csc(n1)C(C)C)C(=O)N[C@H](C[C@H](O)[C@H](Cc2ccccc2)NC(=O)OCc3cncs3)Cc4ccccc4	ritonavir	0.524934	0.436921
1004	285667	Pharmakon	1505688	CCCOc1ccc(cc1N)C(=O)OCCN(CC)CC	proparacaine hydrochloride	-0.488798	-0.883882
1005	285679	Pharmakon	1505024	CN1CCN(CC1)C2=Nc3ccccc3Nc4sc(C)cc24	olanzapine	-0.0097421	-0.202855
1006	285683	Pharmakon	1500223	COc1cccc2C(=O)c3c(O)c4C[C@](O)(C[C@H](O[C@H]5C[C@H](N)[C@H](O)[C@H](C)O5)c4c(O)c3C(=O)c12)C(=O)C	daunorubicin	0.116914	0.117332
1007	285688	Pharmakon	1504567	COc1c(C)c2COC(=O)c2c(O)c1C\C=C(/C)\CCC(=O)OCCN3CCOCC3	mycophenolate mofetil	1.43687	1.20398
1008	285699	Pharmakon	1500319	CC(C)CC(NC(=O)C(C)NC(=O)CNC(=O)C(NC=O)C(C)C)C(=O)NC(C)C(=O)NC(C(C)C)C(=O)NC(C(C)C)C(=O)NC(C(C)C)C(=O)NC(Cc1c[nH]c2ccccc12)C(=O)NC(CC(C)C)C(=O)NC(Cc3c[nH]c4ccccc34)C(=O)NC(CC(C)C)C(=O)NC(Cc5c[nH]c6ccccc56)C(=O)NC(CC(C)C)C(=O)NC(Cc7c[nH]c8ccccc78)C(=O)NCCO	gramicidin (gramicidin a shown)	-0.0692648	-0.538376
1009	285717	Pharmakon	1505610	Nc1nnc(c(N)n1)c2cccc(Cl)c2Cl	lamotrigine	0.254609	-0.25564
1010	285720	Pharmakon	1505397	NC(=O)c1cccnc1	niacinamide	-1.23141	-1.52543
1011	285723	Pharmakon	1503938	NC(=O)c1ncn(n1)[C@@H]2O[C@H](CO)[C@@H](O)[C@H]2O	ribavirin	0.942693	-1.38471
1012	285747	Pharmakon	1505755	COC1=C(OC)C(=O)C(=C(C)C1=O)CCCCCCCCCCO	idebenone	-0.866423	-0.600541
1013	285748	Pharmakon	1502288	CCOc1nc2cccc(C(=O)O)c2n1Cc3ccc(cc3)c4ccccc4c5nn[nH]n5	candesartan	-0.831291	0.24007
1014	285750	Pharmakon	1505114	Oc1c(I)cc(Cl)c2cccnc12	clioquinol	0.336434	0.421872
1015	285753	Pharmakon	212151	Cc1ccc2c(Cl)cc(Cl)c(O)c2n1	chlorquinaldol	-1.52312	-0.175196
1016	285779	Pharmakon	1502282	O=C1O[Pt]2(N[C@@H]3CCCC[C@H]3N2)OC1=O	oxaliplatin	-0.296941	1.0334
1017	285789	Pharmakon	1505262	CN[C@H]1CC[C@@H](c2ccc(Cl)c(Cl)c2)c3ccccc13	sertraline hydrochloride	1.71308	1.47333
1018	285791	Pharmakon	1505903	Nc1nc(N)nc(NC2CC2)n1	cyromazine	-0.126572	0.406891
1019	285793	Pharmakon	1505333	COc1ccc(\C=C\C(=O)Nc2ccccc2C(=O)O)cc1OC	tranilast	0.0522619	-0.447644
1020	285794	Pharmakon	1505317	CCCCCCNC(=O)N1C=C(F)C(=O)NC1=O	carmofur	0.228041	-0.0794568
1021	285797	Pharmakon	1505818	COc1ccnc(CS(=O)c2nc3cc(OC(F)F)ccc3[nH]2)c1OC	pantoprazole	1.10018	0.717106
1022	285798	Pharmakon	1502278	CC(C)(C#N)c1cc(Cn2cncn2)cc(c1)C(C)(C)C#N	anastrozole	0.405341	0.502512
1023	285799	Pharmakon	1502414	OC(=O)CCNC(=O)c1ccc(cc1)N=Nc2ccc(O)c(c2)C(=O)O	balsalazide disodium	-0.606979	-0.363174
1024	285801	Pharmakon	1505701	CCOC(=O)c1ncn2c1CN(C)C(=O)c3cc(F)ccc23	flumazenil	0.0220542	0.516221
1025	285802	Pharmakon	1504915	CCC1=C(C)CN(C(=O)NCCc2ccc(cc2)S(=O)(=O)NC(=O)N[C@@H]3CC[C@@H](C)CC3)C1=O	glimepiride	0.584667	0.397886
1026	285803	Pharmakon	1505821	CCc1c2CN3C(=O)C4=C(C=C3c2nc5ccc(OC(=O)N6CCC(CC6)N7CCCCC7)cc15)[C@@](O)(CC)C(=O)OC4	irinotecan hydrochloride	0.361439	-0.318836
1027	285804	Pharmakon	1502354	N#Cc1ccc(cc1)C(c2ccc(cc2)C#N)n3cncn3	letrozole	-0.43878	-0.746832
1028	285806	Pharmakon	1502320	Nc1nc(O)c2ncn(CCC(CO)CO)c2n1	penciclovir	0.778036	-0.552955
1029	285807	Pharmakon	1506043	CC(C)NCC(O)c1ccc(NS(=O)(=O)C)cc1	sotalol hydrochloride	-0.0296135	-0.119732
1030	285810	Pharmakon	1504835	Cc1cc(C(C#N)c2ccc(Cl)cc2)c(Cl)cc1NC(=O)c3cc(I)cc(I)c3O	closantel	-0.590765	0.636607
1031	285814	Pharmakon	1502358	CN1C(=O)N(C)c2ncn(CC3OCCO3)c2C1=O	doxofylline	0.329969	1.17396
1032	285819	Pharmakon	1504827	CC(O)(CS(=O)(=O)c1ccc(F)cc1)C(=O)Nc2ccc(C#N)c(c2)C(F)(F)F	bicalutamide	-1.00394	-0.0870345
1033	285820	Pharmakon	1505995	CCCCOC(=O)c1ccc(O)cc1	butyl paraben	-0.20875	0.2667
1034	285823	Pharmakon	1505489	Cc1nc(O)c(cc1c2ccncc2)C#N	milrinone	0.176493	0.880249
1035	285824	Pharmakon	1505392	CN(C\C=C\C#CC(C)(C)C)Cc1cccc2ccccc12	terbinafine hydrochloride	-1.43657	-0.301913
1036	285825	Pharmakon	1505296	COC(=O)Nc1nc2cc(ccc2[nH]1)S(=O)c3ccccc3	oxfendazole	-0.694999	0.604122
1037	285828	Pharmakon	1502352	Nc1nc(N)nc(n1)c2cc(Cl)ccc2Cl	irsogladine maleate	-0.178988	0.014237
1038	285831	Pharmakon	1502276	CN1CCN(Cc2ccc(cc2)C(=O)Nc3ccc(C)c(Nc4nccc(n4)c5cccnc5)c3)CC1	imatinib	-0.587586	-0.0842669
1039	285832	Pharmakon	1505393	Clc1ccc2C(=C3CCNCC3)c4ncccc4CCc2c1	desloratidine	0.337296	0.425869
1040	285834	Pharmakon	1505340	CN1CCCC(CC1)N2N=C(Cc3ccc(Cl)cc3)c4ccccc4C2=O	azelastine hydrochloride	0.413691	-0.248587
1041	285839	Pharmakon	1505985	CN\C(=C/[N+](=O)[O-])\NCCSCc1csc(CN(C)C)n1	nizatidine	-0.855906	0.807793
1042	285840	Pharmakon	1505187	OCCOCCN1CCN(CC1)C2=Nc3ccccc3Sc4ccccc24	quetiapine	-1.14412	-0.815188
1043	285842	Pharmakon	1505820	CC[C@@]1(O)C(=O)OCC2=C1C=C3N(Cc4cc5c(CN(C)C)c(O)ccc5nc34)C2=O	topotecan hydrochloride	-3.44367	0.117332
1044	285844	Pharmakon	1505299	CN(\C=N\c1ccc(C)cc1C)\C=N\c2ccc(C)cc2C	amitraz	-0.255019	0.895268
1045	285847	Pharmakon	1505304	CC(O)Cn1c(C)ncc1[N+](=O)[O-]	secnidazole	0.322587	0.508124
1046	285849	Pharmakon	1504830	CCOC(=O)OC(C)OC1=C(N(C)S(=O)(=O)c2ccccc12)C(=O)Nc3ccccn3	ampiroxicam	0.132166	0.00181024
1047	285855	Pharmakon	1505271	CCN(C(=O)\C=C\C)c1ccccc1C	crotamiton	-0.171022	-0.437377
1048	285856	Pharmakon	1505429	Nc1nc(O)ncc1F	flucytosine	-0.0639436	1.05982
1049	285858	Pharmakon	1505267	OC(=O)CCc1oc(c2ccccc2)c(n1)c3ccccc3	oxaprozin	-0.196915	-0.0795623
1050	285863	Pharmakon	1502555	OCc1ccccc1	benzyl alcohol	-1.3006	-1.34038
1051	285868	Pharmakon	1503031	Oc1ccc(OCc2ccccc2)cc1	monobenzone	0.462582	0.00581319
1052	285870	Pharmakon	1505656	CC(C)(CO)C(O)C(=O)NCCCO	panthenol (dl)	-0.690184	0.502841
1053	285875	Pharmakon	1505082	CC1CC(CC(C)(C)C1)OC(=O)C(O)c2ccccc2	cyclandelate	-0.280925	-0.69961
1054	285877	Pharmakon	1505943	COCCCOc1ccnc(CS(=O)c2nc3ccccc3[nH]2)c1C	rabeprazole sodium	0.406461	0.819122
1055	285879	Pharmakon	1505261	CCCc1nc2c(C)cc(cc2n1Cc3ccc(cc3)c4ccccc4C(=O)O)c5nc6ccccc6n5C	telmisartan	0.321849	0.606968
1056	285886	Pharmakon	1505230	O=C1CCc2cc(OCCCCc3nnnn3C4CCCCC4)ccc2N1	cilostazol	0.00411357	0.00909236
1057	285893	Pharmakon	1503680	FCOC(C(F)(F)F)C(F)(F)F	sevoflurane	-0.00408192	0.832101
1058	285904	Pharmakon	1506160	OC(=O)Cc1ccc(cc1)c2ccccc2	felbinac	0.00124072	0.857936
1059	285905	Pharmakon	1500156	CC1(C)[C@@H]2CC[C@@]1(C)C(=O)C2	camphor (1r)	-0.138609	-0.410184
1060	285906	Pharmakon	1502551	CC(C)(O)C(Cl)(Cl)Cl	chlorobutanol	2.38123	1.46304
1061	285907	Pharmakon	1505993	Nc1ccc(O)c(c1)C(=O)O	mesalamine	-0.372375	1.2346
1062	285911	Pharmakon	1504179	CC(C)(C(=O)O)c1ccc(cc1)C(O)CCCN2CCC(CC2)C(O)(c3ccccc3)c4ccccc4	fexofenadine hydrochloride	0.519642	-0.114774
1063	285918	Pharmakon	1506174	CC1=CC(=O)Oc2cc(O)ccc12	hymechrome	0.0948325	-0.131662
1064	285919	Pharmakon	1502353	COc1ccc(cc1OC)C(=O)NCc2ccc(OCCN(C)C)cc2	itopride hydrochloride	0.0769429	0.188754
1065	285920	Pharmakon	1505310	OC(=O)C(Cc1cc(O)nc2ccccc12)NC(=O)c3ccc(Cl)cc3	rebamipide	-1.07471	-0.371702
1066	285921	Pharmakon	1505682	CN(C)CCOc1ccc(cc1)\C(=C(\CCCl)/c2ccccc2)\c3ccccc3	toremiphene citrate	0.912895	0.666406
1067	285927	Pharmakon	1506190	CC(S)C(=O)NCC(=O)O	tiopronin	-0.77249	0.235545
1068	285932	Pharmakon	1505330	Clc1ccc(CO\N=C(/Cn2ccnc2)\c3ccc(Cl)cc3Cl)c(Cl)c1	oxiconazole nitrate	0.42877	0.044347
1069	285933	Pharmakon	1503606	CC1(C)C(C=C(Cl)Cl)C1C(=O)OC(C#N)c2cccc(Oc3ccccc3)c2	cypermethrin	0.507439	0.538928
1070	285935	Pharmakon	1400151	CCOC(=O)c1ccc(O)cc1	ethyl paraben	-0.260478	0.794138
1071	285936	Pharmakon	1503841	CN1C(CCl)Nc2cc(Cl)c(cc2S1(=O)=O)S(=O)(=O)N	methyclothiazide	-0.248533	0.156911
1072	285947	Pharmakon	1502303	COc1ccc(CN2CCN(CC2)C(c3ccc(F)cc3)c4ccc(F)cc4)c(OC)c1OC	lomerizine hydrochloride	-1.96158	-0.952966
1073	285948	Pharmakon	1502314	CCC1=NN(CCCN2CCN(CC2)c3cccc(Cl)c3)C(=O)N1CCOc4ccccc4	nefazodone hydrochloride	-0.326324	-0.943901
1074	285952	Pharmakon	1505801	CC1(C)O[C@@H]2CO[C@@]3(COS(=O)(=O)N)OC(C)(C)O[C@H]3[C@@H]2O1	topiramate	-0.498681	-0.662987
1075	285956	Pharmakon	1502385	CC(=O)NC[C@H]1CN(C(=O)O1)c2ccc(N3CCOCC3)c(F)c2	linezolid	0.273843	1.63695
1076	285958	Pharmakon	1502376	COc1ccc(cc1C23CC4CC(CC(C4)C2)C3)c5ccc6cc(ccc6c5)C(=O)O	adapalene	1.06242	-1.45617
1077	285962	Pharmakon	1502360	NC1=NC(=O)N(C=C1)[C@H]2CC[C@@H](CO)O2	zalcitabine	0.804649	0.524065
1078	285966	Pharmakon	1502371	CCC(C)(C)c1ccc(CC(C)CN2C[C@@H](C)O[C@@H](C)C2)cc1	amorolfine hydrochloride	0.19304	0.43273
1079	285967	Pharmakon	1502413	CC(=O)Nc1ccc(CC(=O)O)cc1	actarit	2.93922	-1.64424
1080	285990	Pharmakon	1505925	CCN(C(=O)C)c1cccc(c1)c2ccnc3c(cnn23)C#N	zaleplon	-0.306763	0.039438
1081	285991	Pharmakon	1505369	CN(C)C(=O)Cc1c(nc2ccc(C)cn12)c3ccc(C)cc3	zolpidem	1.65318	-0.814662
1082	285996	Pharmakon	1505361	NC(=O)CS(=O)C(c1ccccc1)c2ccccc2	modafinil	-0.44746	0.506085
1083	286002	Pharmakon	1505480	ClCCNP1(=O)OCCCN1CCCl	ifosfamide	-0.511916	0.610735
1084	286003	Pharmakon	1506086	COc1ncnc(NS(=O)(=O)c2ccc(N)cc2)c1OC	sulfadoxine	1.21458	-1.02365
1085	286004	Pharmakon	1505372	CNS(=O)(=O)Cc1ccc2[nH]cc(CCN(C)C)c2c1	sumatriptan succinate	-0.94013	0.902996
1086	286006	Pharmakon	1505906	CC(N(O)C(=O)N)c1cc2ccccc2s1	zileuton	-0.304934	0.653339
1087	286007	Pharmakon	1506171	N1c2ccccc2Sc3ccccc13	phenothiazine	0.41318	-0.535657
1088	286022	Pharmakon	1503001	OC(=O)c1ccccc1	benzoic acid	0.262847	0.418245
1089	303566	Pharmakon	1506166	OCc1ccccn1	piconol	-0.0604902	0.58681
1090	518631	Pharmakon	1505305	CCN1C=C(C(=O)O)C(=O)c2cc(F)c(cc12)N3CCN(C)CC3	pefloxacine mesylate	0.54175	0.397319
1091	530380	Pharmakon	1301022	OC(=O)\C=C\C(=O)O	fumaric acid	-0.261463	0.70863
1092	731076	Pharmakon	1503038	OC(C(O)C(=O)O)C(=O)O	nicotinyl alcohol tartrate	-0.127902	0.572836
1093	731140	Pharmakon	1506175	OC(=O)CCc1nc2ccccc2[nH]1	procodazole	-0.315068	0.215108
1094	732232	Pharmakon	1505445	C[N+]1(C)C2CCC1CC(C2)OC(=O)C(CO)c3ccccc3	methylatropine nitrate	-0.029222	1.20904
1095	732314	Pharmakon	1500517	OC(=O)c1cc2ccccc2c(Cc3c(O)c(cc4ccccc34)C(=O)O)c1O	pyrantel pamoate	1.86049	0.166311
1096	732314	Pharmakon	1505982	OC(=O)c1cc2ccccc2c(Cc3c(O)c(cc4ccccc34)C(=O)O)c1O	pyrantel pamoate	0.0665886	0.363009
1097	732980	Pharmakon	1506185	OC(=O)[C@@H]1CCC(=O)N1	pidolic acid	0.645435	-0.00147543
1098	733011	Pharmakon	1505329	CCCCCCCCCCCCCCCCOP(=O)([O-])OCC[N+](C)(C)C	miltefosine	-0.212835	-0.561375
1099	733075	Pharmakon	1504305	Nc1ccc2cc3ccc(N)cc3nc2c1	proflavine hemisulfate	0.116914	0.117332
1100	733116	Pharmakon	1502345	Oc1ccnc(O)n1	uracil	0.655599	1.08473
1101	733178	Pharmakon	212037	COc1ccc(O)cc1	mequinol	0.54041	0.478937
1102	733222	Pharmakon	1500107	Nc1ncnc2c1ncn2[C@@H]3O[C@H](CO)[C@@H](O)[C@H]3O	adenosine	-0.878183	0.276419
1103	735489	Pharmakon	1505248	C[C@]12CCC(=O)C=C1C=CC3C2CC[C@@]4(C)C3CC[C@@]45CCC(=O)O5	canrenone	-0.555295	0.308626
1104	735492	Pharmakon	1502113	NC(COC(=O)C=[N+]=[N-])C(=O)O	azaserine	1.05102	0.415581
1105	735493	Pharmakon	1505249	CN[C@H]1[C@@H](O)[C@H]2O[C@@H](O[C@@H]3[C@@H](N)C[C@@H](N)[C@H](O)[C@H]3O)[C@H](N)C[C@@H]2O[C@@H]1O[C@H]4O[C@H](CO)[C@@H](N)[C@H](O)[C@H]4O	apramycin sulfate	-0.128399	0.0392401
1106	735495	Pharmakon	1505115	Nc1cc(C(=C(Cl)Cl)Cl)c(cc1S(=O)(=O)N)S(=O)(=O)N	clorsulon	-0.13865	0.487021
1107	735497	Pharmakon	1505306	COC(=O)[C@H](Cc1ccccc1)NC(=O)[C@@H](N)CC(=O)O	aspartame	1.08661	-0.769538
1108	735498	Pharmakon	1505376	CC(=O)Nc1ccc(cc1)S(=O)(=O)c2ccc(NC(=O)C)cc2	acedapsone	0.676171	-0.291194
1109	735502	Pharmakon	1505805	NCC1CCCCC1CC(=O)O	gabapentin	-0.358554	0.597513
1110	735506	Pharmakon	1505396	Oc1ccc2c(Oc3cc(O)ccc3C24OC(=O)c5ccccc45)c1	fluorescein	0.156781	-0.800217
1111	735507	Pharmakon	1505412	O[Bi]1OC(=O)c2ccccc2O1	bismuth subsalicylate	1.46051	1.25512
1112	735508	Pharmakon	1505465	Oc1cc(Cl)ccc1Oc2ccc(Cl)cc2Cl	triclosan	0.206678	0.154063
1113	735509	Pharmakon	1500172	CCCCCCCCCCCCCCCC(=O)OC[C@H](NC(=O)C(Cl)Cl)[C@H](O)c1ccc(cc1)[N+](=O)[O-]	chloramphenicol palmitate	-0.74147	0.116893
1114	735510	Pharmakon	1500163	CC1=C(N2[C@H](SC1)[C@H](NC(=O)[C@@H](N)c3ccc(O)cc3)C2=O)C(=O)O	cefadroxil	1.64162	0.300826
1115	735514	Pharmakon	1505222	COc1ccc(cc1F)c2cc(nn2c3ccc(cc3)S(=O)(=O)N)C(F)F	deracoxib	0.188034	-1.46183
1116	735516	Pharmakon	1500105	CC(=O)N[C@@H](CS)C(=O)O	acetylcysteine	0.40914	0.44842
1117	735518	Pharmakon	1505263	COc1cc2nc(nc(N)c2cc1OC)N(C)CCCNC(=O)C3CCCO3	alfuzosin hydrochloride	0.461735	0.263327
1118	735519	Pharmakon	1505294	COC(=O)N\N=C\c1c[n+]([O-])c2ccccc2[n+]1[O-]	carbadox	0.248885	0.733211
1119	735520	Pharmakon	1503425	CN1CCN(CC1)C(=O)O[C@@H]2N(C(=O)c3nccnc23)c4ccc(Cl)cn4	eszopiclone	0.569946	1.35108
1120	735522	Pharmakon	1503044	OC(=O)C1=CC(=O)c2ccccc2O1	chromocarb	0.300584	0.0624898
1121	735523	Pharmakon	1505244	C[N+](C)(C)CCOP(=O)([O-])OP(=O)(O)OC[C@H]1OC([C@H](O)[C@@H]1O)N2C=CC(=NC2=O)N	citicoline	0.200973	0.774284
1122	735524	Pharmakon	1505264	CCOC(=O)[C@H](CCc1ccccc1)N[C@H](C)C(=O)N2C3CCCCC3C[C@H]2C(=O)O	trandolapril	0.332656	0.0139011
1123	735525	Pharmakon	1505312	CC[C@H]1OC(=O)C[C@@H](O)[C@H](C)[C@@H](O[C@@H]2O[C@H](C)[C@@H](O[C@H]3C[C@@](C)(O)[C@@H](O)[C@H](C)O3)[C@@H]([C@H]2O)N(C)C)[C@@H](CC=O)C[C@@H](C)C(=O)\C=C\C(=C\[C@@H]1CO[C@@H]4O[C@H](C)[C@@H](O)[C@@H](OC)[C@H]4OC)\C	tylosin tartrate	-0.382474	0.555169
1124	735526	Pharmakon	330001	CC(C)C1NC(=O)C(NC(=O)C(C(C)C)N(C)C(=O)CN(C)C(=O)C2CCCN2C1=O)C(C)OC(=O)C3=C(N)C(=O)C(=C4Oc5c(C)ccc(C(=O)OC(C)C6NC(=O)C(C(C)C)N(C)C(=O)CN(C)C(=O)C7CCCN7C(=O)C(NC6=O)C(C)C)c5N=C34)C	dactinomycin	1.73649	6.12969
1125	735528	Pharmakon	1505172	C[C@H]1O[C@H](O[C@H]2[C@H](O)[C@@H](O)[C@@H](O[C@H]3[C@H](O)[C@@H](O)C(O)O[C@@H]3CO)O[C@@H]2CO)[C@H](O)[C@@H](O)[C@@H]1N[C@H]4C=C(CO)[C@@H](O)[C@H](O)[C@H]4O	acarbose	0.631051	-0.61616
1126	735530	Pharmakon	1505245	C[C@@H]1O[C@@H](OC[C@H]2OC(OC3=C(Oc4cc(OCCO)cc(O)c4C3=O)c5ccc(OCCO)c(OCCO)c5)[C@H](O)[C@@H](O)[C@@H]2O)[C@H](O)[C@H](O)[C@H]1O	troxerutin	-0.96936	-0.630906
1127	735532	Pharmakon	1505314	OC(=O)C1=CN(c2ccc(F)cc2)c3cc(N4CCNCC4)c(F)cc3C1=O	sarafloxacin hydrochloride	0.671573	0.368289
1128	735533	Pharmakon	1500663	COC(=O)C1[C@@H](O)CC[C@H]2CN3CCc4c([nH]c5ccccc45)[C@@H]3C[C@H]12	yohimbine hydrochloride	-0.194548	0.697834
1129	735542	Pharmakon	1505316	CCCc1cc(ccn1)C(=S)N	protionamide	0.0556043	0.111861
1130	735543	Pharmakon	1505322	COc1ccc2C[C@H]3N(C)CCc4cc(OC)c(Oc5c6OCOc6cc7CCN(C)[C@@H](Cc8ccc(Oc1c2)cc8)c57)cc34	cepharanthine	1.307	0.505478
1131	735545	Pharmakon	1505354	Nc1c(c(nn1c2c(Cl)cc(cc2Cl)C(F)(F)F)C#N)S(=O)C(F)(F)F	fipronil	-1.09128	0.415134
1132	735546	Pharmakon	1505347	Cc1cc2N=C3C(=O)NC(=O)N=C3N(C[C@@H](O)[C@@H](O)[C@@H](O)CO)c2cc1C	riboflavin	-0.601493	0.00461296
1133	735547	Pharmakon	1505360	CO\N=C(/C(=O)NC1C2SCC(=C(N2C1=O)C(=O)OCOC(=O)C(C)(C)C)\C=C/c3scnc3C)\c4csc(N)n4	cefditorin pivoxil	1.01258	-0.810699
1134	735548	Pharmakon	1505802	CO\N=C\1/CN(CC1CN)c2nc3N(C=C(C(=O)O)C(=O)c3cc2F)C4CC4	gemifloxacin mesylate	0.376617	-0.0994156
1135	735550	Pharmakon	1505366	COc1ccccc1OCC(O)CN2CCN(CC(=O)Nc3c(C)cccc3C)CC2	ranolazine	0.409636	0.790495
1136	735552	Pharmakon	1505817	CCC(=O)NCC[C@@H]1CCc2ccc3OCCc3c12	ramelteon	0.150675	0.131546
1137	735553	Pharmakon	1505111	CCC(C)C1NC2C=Cc3c(cc(nc3C2O)C(=O)OC(C)C4NC(=O)c5csc(n5)C(NC(=O)C6CSC(=N6)\C(=C/C)\NC(=O)C(NC(=O)c7csc(n7)C8(CCC(=NC8c9csc4n9)c%10nc(cs%10)C(=O)NC(=C)C(=O)NC(=C)C(=O)N)NC(=O)C(C)NC(=O)C(=C)NC(=O)C(C)NC1=O)C(C)O)C(C)(O)C(C)O)C(C)O	thiostrepton	-0.206159	1.07853
1138	735555	Pharmakon	1505816	CC(C)C[C@@H](CN)CC(=O)O	pregabalin	-0.138138	0.408849
1139	735557	Pharmakon	1505430	FC(F)(F)COCC(F)(F)F	flurothyl	-2.12899	1.29835
1140	735562	Pharmakon	1505483	COc1cccc2C(=O)c3c(O)c4C[C@](O)(C[C@H](OC5C[C@H](N)[C@H](O)[C@H](C)O5)c4c(O)c3C(=O)c12)C(=O)CO	doxorubicin	3.49035	5.38466
1141	735563	Pharmakon	1500656	CC[C@H]1C2CC3[C@@H]4N(C)c5ccccc5[C@]46C[C@@H](C2C6O)N3[C@@H]1O	ajmaline	0.631986	1.06889
1142	735564	Pharmakon	1505447	CC(C)CCCC(C)N	octodrine	1.24903	-1.48582
1143	735569	Pharmakon	1504137	OC[C@@H]1O[C@H]2[C@H](OC3=NC(=N)C=CN23)[C@H]1O	ancitabine hydrochloride	2.11696	0.906631
1144	735584	Pharmakon	1500122	C[C@@H]1OC(=O)CC(O)CC(O)CCC(O)C(O)CC(O)C[C@]2(O)C[C@H](O)C(C(C[C@@H](OC3OC(C)C(O)[C@@H](N)C3O)\C=C\C=C\C=C\C=C\C=C\C=C\C=C\[C@H](C)[C@@H](O)[C@H]1C)O2)C(=O)O	amphotericin b	0.16235	0.80756
1145	735590	Pharmakon	1502006	CC(C(=O)O)c1ccc2c(c1)[nH]c3ccc(Cl)cc23	carprofen	-0.18666	0.7146
1146	735592	Pharmakon	1502109	CC1=CN([C@H]2C[C@H](N=[N+]=[N-])[C@@H](CO)O2)C(=O)NC1=O	zidovudine [azt]	-0.972752	-1.61639
1147	735599	Pharmakon	1505116	C[C@]12CCC3C(CCc4cc(OS(=O)(=O)O)ccc34)C1CCC2=O	estropipate	0.287763	0.789119
1148	735602	Pharmakon	1505124	OC\C=C\1/O[C@@H]2CC(=O)N2[C@H]1C(=O)O	clavulanate lithium	0.496992	0.72248
1149	735605	Pharmakon	1505122	C[C@H]1[C@H](NC(=O)\C(=N\OC(C)(C)C(=O)O)\c2csc(N)n2)C(=O)N1S(=O)(=O)O	aztreonam	0.733734	-1.87788
1150	735607	Pharmakon	1505003	CN1CCC(=C2c3ccccc3CCc4sccc24)CC1	pizotyline malate	-0.448995	-0.25833
1151	735612	Pharmakon	1505551	CC(C)(C)NCC(O)COc1cccc2C(=O)CCCc12	levobunolol hydrochloride	0.78151	0.576392
1152	735617	Pharmakon	1505672	CC[C@]1(O)CC2CN(CCc3c([nH]c4ccccc34)[C@@](C2)(C(=O)OC)c5cc6c(cc5OC)N(C=O)[C@H]7[C@](O)([C@H](OC(=O)C)[C@]8(CC)C=CCN9CC[C@]67[C@H]89)C(=O)OC)C1	vincristine sulfate	-3.60436	-1.01059
1153	735618	Pharmakon	1505113	Cc1c(Nc2ncccc2C(=O)O)cccc1C(F)(F)F	flunixin meglumine	-1.27306	-0.627523
1154	735623	Pharmakon	1503256	COc1cc(NS(=O)(=O)C)ccc1Cc2c3ccccc3nc4ccccc24	amsacrine	2.68049	-1.66026
1155	735633	Pharmakon	1505125	CCC(=O)OCC(=O)[C@@]1(OC(=O)CC)[C@H](C)CC2C3[C@H](Cl)CC4=CC(=O)C=C[C@]4(C)C3[C@@H](O)C[C@]12C	alclometazone dipropionate	0.833829	-1.18248
1156	735634	Pharmakon	1500419	NC(=O)c1ccc[n+](c1)[C@@H]2O[C@H](COP(=O)([O-])OP(=O)(O)OC[C@H]3O[C@H]([C@H](O)[C@@H]3O)n4cnc5c(N)ncnc45)[C@@H](O)[C@H]2O	nadide	0.260239	0.000284562
1157	735635	Pharmakon	1505691	OC1(CCN(CCCC(c2ccc(F)cc2)c3ccc(F)cc3)CC1)c4ccc(Cl)c(c4)C(F)(F)F	penfluridol	0.176906	0.868945
1158	735639	Pharmakon	1505327	CC(=O)O[C@@]1(CCC2C3C=C(Cl)C4=CC(=O)CC[C@]4(C)C3CC[C@]12C)C(=O)C	chlormadinone acetate	0.39933	0.459295
1159	735649	Pharmakon	1505364	C\C=C/C1=C(N2C(SC1)C(NC(=O)C(N)c3ccc(O)cc3)C2=O)C(=O)O	cefprozil	0.375783	-0.606623
1160	735650	Pharmakon	1505319	Cc1nc(C)c(Cl)c(O)c1Cl	clopidol	-0.0782914	0.844685
1161	735675	Pharmakon	300607	C[C@@H]1O[C@@H](OC[C@H]2OC(OC3=C(Oc4cc(O)cc(O)c4C3=O)c5ccc(O)c(O)c5)[C@H](O)[C@@H](O)[C@@H]2O)[C@H](O)[C@H](O)[C@H]1O	rutin	-0.0888931	0.015954
1162	735711	Pharmakon	1505166	NCCCC(O)(P(=O)(O)O)P(=O)(O)O	alendronate sodium	-0.247012	0.94674
1163	735712	Pharmakon	1505470	CCCCCCCCCCCCCCCC(=O)O[C@@H]1[C@@H](O)[C@@H](O)C(O[C@@H]1SC)[C@H](NC(=O)[C@@H]2C[C@@H](CCC)CN2C)[C@H](C)Cl	clindamycin palmitate hydrochloride	-0.213564	0.618577
1164	735713	Pharmakon	1505436	OC[C@@H](O)C(O[C@@H]1O[C@H](CO)[C@H](O)[C@H](O)[C@H]1O)[C@H](O)[C@@H](O)CO	d-lactitol monohydrate	0.0935934	0.265048
1165	735717	Pharmakon	1500294	C[C@@]12CC[C@@H](CC1)C(C)(C)O2	eucalyptol	0.666535	-0.0474957
1166	735728	Pharmakon	1505012	C[C@]12CCC3C(CC(=C)C4=CC(=O)C=C[C@]34C)C1CCC2=O	exemestane	0.755532	0.0288611
1167	735729	Pharmakon	1500260	S=C1CC=CC=[N+]1O[Zn]ON2C=CC=CC2=S	pyrithione zinc	0.116914	0.117332
1168	735731	Pharmakon	1500436	NC[C@H](O)c1ccc(O)c(O)c1	norepinephrine	-0.0168125	-0.269693
1169	735740	Pharmakon	1505321	CO[C@H]1\C=C\O[C@@]2(C)Oc3c(C)c(O)c4c(O)c(NC(=O)\C(=C/C=C/[C@H](C)[C@H](O)[C@@H](C)C(O)[C@@H](C)[C@H](OC(=O)C)[C@@H]1C)\C)c5c(nc6cc(C)ccn56)c4c3C2=O	rifaximin	-0.033745	-1.16191
1170	735743	Pharmakon	1500529	CO[C@H]1\C=C\O[C@@]2(C)Oc3c(C)c(O)c4c(O)c(NC(=O)\C(=C/C=C/C(C)[C@H](O)[C@@H](C)[C@@H](O)[C@@H](C)[C@@H](OC(=O)C)[C@@H]1C)\C)c(\C=N/N5CCN(C)CC5)c(O)c4c3C2=O	rifampin	-0.536688	-0.433768
1171	735745	Pharmakon	1503720	CO[C@H]1CC(O[C@H]2[C@@H](C)\C=C\C=C\3/CO[C@@H]4\C(=N/O)\C(=C[C@@H](C(=O)O[C@H]5C[C@@H](C\C=C\2/C)O[C@@]6(CC[C@H](C)[C@H](O6)C7CCCCC7)C5)[C@]34O)C)O[C@@H](C)C1O	selamectin	1.38028	0.119075
1172	735746	Pharmakon	1503721	CCN1CCN(CC1)c2cc3N(C=C(C(=O)O)C(=O)c3cc2F)C4CC4	enrofloxacin	0.711738	0.389545
1173	735752	Pharmakon	1500673	CCOC(=O)[N-]c1on[n+](c1)N2CCOCC2	molsidomine	-1.16427	-0.621609
1174	735755	Pharmakon	1504008	COC1CC(CC(C)C2CC(=O)C(C)\C=C(/C)\C(O)C(OC)C(=O)C(C)CC(C)\C=C\C=C\C=C(/C)\C(CC3CCC(C)C(O)(O3)C(=O)C(=O)N4CCCCC4C(=O)O2)OC)CCC1O	sirolimus	0.133687	-2.09179
1175	735757	Pharmakon	1502008	CC(C)(Oc1ccc(cc1)C2CC2(Cl)Cl)C(=O)O	ciprofibrate	-0.213809	0.603534
1176	735758	Pharmakon	1502020	Nc1nc(O)c2nc(CNc3ccc(cc3)C(=O)N[C@@H](CCC(=O)O)C(=O)O)cnc2n1	folic acid	-0.180614	-0.162161
1177	735759	Pharmakon	1504175	CO\N=C(\C(=O)NC1C2SCC(=C(N2C1=O)C(=O)OC(C)OC(=O)C)COC(=O)N)/c3occc3	cefuroxime axetil	-0.0532428	0.363189
1178	735763	Pharmakon	1500388	COc1ccc2C3CC[C@@]4(C)C(CC[C@@]4(O)C#C)C3CCc2c1	mestranol	0.270103	-0.320636
1179	735765	Pharmakon	1504258	CC(C)[C@@H]1CC[C@H](CC1)C(=O)N[C@@H](Cc2ccccc2)C(=O)O	nateglinide	-0.0696368	0.489292
1180	735768	Pharmakon	1505178	CCCN(CCC)CCc1cccc2NC(=O)Cc12	ropinirole hydrochloride	-0.101105	1.17966
1181	735769	Pharmakon	1505332	Fc1ccc(cc1)C(=O)CCCN2CCN(CC2)c3ccccn3	azaperone	0.0290556	0.98122
1182	735770	Pharmakon	1505355	FC(C(F)(F)F)C(F)(F)Oc1cc(Cl)c(NC(=O)NC(=O)c2c(F)cccc2F)cc1Cl	lufenuron	0.10705	-0.348613
1183	735775	Pharmakon	1505374	CCCc1nc(C)c2c(O)nc(nn12)c3cc(ccc3OCC)S(=O)(=O)N4CCN(CC)CC4	vardenafil hydrochloride	0.799696	-0.699494
1184	735776	Pharmakon	1503004	O=C(OOC(=O)c1ccccc1)c2ccccc2	benzoyl peroxide	0.208096	0.64911
1185	735778	Pharmakon	1505385	CNCC[C@@H](Oc1ccccc1)c2ccccc2	atomoxetine hydrochloride	0.0302437	0.557682
1186	735779	Pharmakon	1505389	COc1cccc(c1)[C@]2(O)CCCC[C@H]2CN(C)C	tramadol hydrochloride	-0.386856	0.376598
1187	735780	Pharmakon	1505398	OCCc1ccccc1	phenylethyl alcohol	-0.430027	0.178995
1188	735781	Pharmakon	1505411	O=C(Oc1cccc2cccnc12)c3ccccc3	benzoxiquine	1.71722	0.85689
1189	735783	Pharmakon	1505413	OC(=O)c1ccc(NC(=O)c2ccccc2)cc1O	benzoylpas	0.363266	0.382127
1190	735784	Pharmakon	1505417	COc1cc(cc(OC)c1OC)C(=O)NCCCCCC(=O)O	capobenic acid	-0.0678816	0.308643
1191	735785	Pharmakon	1505440	CCOC(=O)Nc1nc2ccccc2[nH]1	lobendazole	0.805675	0.756304
1192	735786	Pharmakon	1505438	CCCCC(=O)O[C@@]1(CCC2C3CCC4=CC(=O)CC[C@]4(C)C3[C@@H](O)C[C@]12C)C(=O)CO	hydrocortisone valerate	0.642898	-1.34348
1193	735787	Pharmakon	1505463	NCCS(=O)(=O)O	taurine	-0.787928	1.1915
1194	735788	Pharmakon	1505464	Cc1nc(N)cc(C[n+]2csc(CCO)c2C)n1	thiamine	0.0941034	0.0332819
1195	735790	Pharmakon	1505468	OC(=O)CCCCCCCCC=C	undecylenic acid	0.176819	0.787169
1196	735790	Pharmakon	1505467	OC(=O)CCCCCCCCC=C	undecylenic acid	-0.314898	1.12738
1197	735792	Pharmakon	1505482	CCN[C@@H]1C[C@H](N)[C@@H](O[C@H]2OC(=CC[C@H]2N)CN)[C@H](O)[C@H]1OC3OC[C@](C)(O)[C@H](NC)[C@H]3O	netilmicin sulfate	-0.358614	0.042505
1198	735794	Pharmakon	1505650	CC(CC(C(=O)N)(c1ccccc1)c2ccccc2)N(C)C	aminopentamide sulfate	0.410786	1.40129
1199	735796	Pharmakon	1505011	CCC(COC(=O)c1cc(OC)c(OC)c(OC)c1)(N(C)C)c2ccccc2	trimebutine maleate	0.42842	-0.269193
1200	735801	Pharmakon	1505652	Nc1ccc(cc1)[As](=O)(O)O	arsanilic acid	-0.0769787	0.348372
1201	735803	Pharmakon	1505675	NCCNCCNCCN	trientine hydrochloride	0.374778	-0.176723
1202	735806	Pharmakon	1505681	CN1C(=O)NC(=O)N(C1=O)c2ccc(Oc3ccc(SC(F)(F)F)cc3)c(C)c2	toltrazuril	1.57456	-0.804438
1203	735818	Pharmakon	1505692	CC(=O)O[C@H]1CC2CCC3C(CC[C@@]4(C)C3C[C@@H]([C@@H]4OC(=O)C)[N+]5(C)CCCCC5)[C@@]2(C)C[C@@H]1[N+]6(C)CCCCC6	pancuronium bromide	-1.02243	0.0667101
1204	735819	Pharmakon	1505710	COCCCOc1cc(C[C@@H](C[C@H](N)[C@@H](O)C[C@@H](C(C)C)C(=O)NCC(C)(C)C(=O)N)C(C)C)ccc1OC	aliskiren hemifumarate	0.238155	0.968701
1205	735822	Pharmakon	1505811	CC(C)(C)NC[C@H](O)c1ccc(O)c(CO)c1	levalbuterol hydrochloride	0.474771	0.818207
1206	735824	Pharmakon	1505615	CC#C[C@]1(O)CCC2C3CCC4=CC(=O)CCC4=C3[C@H](C[C@]12C)c5ccc(cc5)N(C)C	mifepristone	0.164793	-0.872618
1207	735833	Pharmakon	1505703	C[C@]12C=CC3=C4CCC(=O)C=C4CCC3C1CC[C@@]2(O)CC=C	altrenogest	-0.275651	0.537771
1208	735834	Pharmakon	1505709	CC(=O)O[C@H]1CC2CCC3C(CC[C@@]4(C)C3C[C@@H]([C@@H]4OC(=O)C)[N+]5(C)CCCCC5)[C@@]2(C)C[C@@H]1N6CCCCC6	vecuronium bromide	0.831292	0.207312
1209	735835	Pharmakon	1505728	CC(=O)NS(=O)(=O)c1ccc(NC(=O)c2ccccc2C(=O)O)cc1	phthalylsulfacetamide	-0.489288	0.938398
1210	735836	Pharmakon	1505434	FC(F)(F)C(Cl)Br	halothane	1.12872	0.88602
1211	735837	Pharmakon	1505684	CN(C)[C@H]1[C@@H]2C[C@H]3C(=C(O)[C@]2(O)C(=C(C(=O)NCN4CCCC4)C1=O)O)C(=O)c5c(O)cccc5[C@@]3(C)O	rolitetracycline	1.19282	0.57939
1212	735838	Pharmakon	1505410	ONC(=O)CNC(=O)c1ccc(Cl)cc1	benurestat	0.476039	-0.80249
1213	735847	Pharmakon	1505726	CC1(C)O[C@@H]2CC3C4CCC5=CC(=O)C=C[C@]5(C)C4[C@@H](O)C[C@]3(C)[C@@]2(O1)C(=O)CO	desonide	2.11109	-1.65216
1214	735848	Pharmakon	1505722	C[C@@H]1CC2C3CCC4=CC(=O)C=C[C@]4(C)[C@@]3(F)[C@@H](O)C[C@]2(C)[C@H]1C(=O)CO	desoxymetasone	1.14964	-0.199553
1215	735850	Pharmakon	1500514	CC(C)NC[C@H](O)COc1cccc2ccccc12	dexpropranolol hydrochloride	0.291506	0.478848
1216	735851	Pharmakon	1505707	CCCCC\C=C\CCC(=O)N[C@@H]1[C@@H](O)[C@H](O)[C@@H](CO)O[C@H]1Oc2c3Oc4ccc(CC5NC(=O)[C@H](N)c6ccc(O)c(Oc7cc(O)cc(c7)[C@H](NC5=O)C(=O)N[C@H]8C(=O)N[C@H]9C(=O)N[C@@H]([C@H](O[C@@H]%10O[C@H](CO)[C@@H](O)[C@H](O)[C@H]%10NC(=O)C)c%11ccc(Oc2cc8c3)c(Cl)c%11)C(=O)N[C@H](C(=O)O)c%12cc(O)cc(OC%13O[C@H](CO)[C@@H](O)[C@H](O)[C@@H]%13O)c%12c%14cc9ccc%14O)c6)cc4Cl	teicoplanin [a(2-1) shown]	0.0798052	0.399614
1217	735852	Pharmakon	1505705	Nc1nc(F)nc2c1ncn2[C@@H]3O[C@H](COP(=O)(O)O)[C@@H](O)[C@@H]3O	fludarabine phosphate	-0.200234	0.705761
1218	735853	Pharmakon	1505704	CC(C)NCC(O)COc1ccc(COCCOC(C)C)cc1	bisoprolol fumarate	-0.725207	0.998635
1219	735858	Pharmakon	1505706	C[C@H](O)[C@H](C)[C@@H]1O[C@H]1C[C@H]2CO[C@@H](C\C(=C\C(=O)OCCCCCCCCC(=O)O)\C)[C@H](O)[C@@H]2O	mupirocin	-0.122931	0.708215
1220	735862	Pharmakon	1505713	CC(=O)[C@H]1CCC2C3CC=C4C[C@H](CC[C@]4(C)C3CC[C@]12C)OC(=O)CCC(=O)O	pregnenolone succinate	0.326612	0.389129
1221	735866	Pharmakon	1505637	COCC1=C(N2[C@H](SC1)[C@H](NC(=O)\C(=N\OC)\c3csc(N)n3)C2=O)C(=O)OC(C)OC(=O)OC(C)C	cefpodoxime proxetil	-0.000448483	0.0465287
1222	735867	Pharmakon	1505461	CC(=O)Nc1ccc(cc1)S(=O)(=O)Nc2onc(C)c2C	sulfisoxazole acetyl	0.148761	-0.3131
1223	735868	Pharmakon	1505590	Clc1ccc2N=C3NC(=O)CN3Cc2c1Cl	anagrelide hydrochloride	0.216218	-0.605518
1224	735870	Pharmakon	1504143	C[C@@H]1CC[C@H]2[C@@H](C)C(O)O[C@@H]3O[C@@]4(C)CC[C@@H]1[C@@]23OO4	artenimol	0.471589	-0.0586155
1225	735871	Pharmakon	1505020	CC1CC(CC(C)(C)C1)OC(=O)c2ccccc2O	homosalate	0.180433	0.694916
1226	735875	Pharmakon	1505560	CC1C\C=C\C=C\C=C\C=C\C(CC2OC(O)(CC(O)CC3OC3\C=C\C(=O)O1)CC(O)C2C(=O)O)O[C@@H]4O[C@H](C)[C@@H](O)[C@H](N)[C@@H]4O	natamycin	-0.350261	0.321858
1227	735877	Pharmakon	1505562	CC[C@]12CCC3C(CCC4=C\C(=N\O)\CCC34)C1CC[C@@]2(OC(=O)C)C#C	norgestimate	0.153086	0.846433
1228	735884	Pharmakon	1505581	Clc1ccc(C(Cn2ccnc2)OCc3ccsc3Cl)c(Cl)c1	tioconazole	0.761187	0.0236865
1229	735885	Pharmakon	1505819	CN1CCC[C@@H]1Cc2c[nH]c3cc(CCS(=O)(=O)c4ccccc4)ccc23	eletriptan hydrobromide	-0.60624	0.393762
1230	735886	Pharmakon	1505831	N[C@@H](CC(=O)N1CCn2c(C1)nnc2C(F)(F)F)Cc3cc(F)c(F)cc3F	sitagliptin monophosphate monohydrate	-0.7016	1.51572
1231	735896	Pharmakon	1505485	CC(C)CCC[C@@H](C)CCC[C@@H](C)CCC\C(=C\CC1=C(C)C(=O)c2ccccc2C1=O)\C	phytonadione	0.57133	0.724448
1232	754146	Pharmakon	1503885	CC\C=C/C\C=C/C\C=C/C\C=C/C\C=C/C\C=C/CCC(=O)O	doconexent	-0.588573	-0.685022
1233	754260	Pharmakon	1506156	CCCCCCCCCCCCCCCC(=O)NCCO	palmidrol	-0.141556	1.14575
1234	754405	Pharmakon	1502366	O=S(=O)(N1CCCNCC1)c2cccc3cnccc23	fasudil hydrochloride	-2.39273	-0.94894
1235	756712	Pharmakon	1504283	NC(=O)C[S@@](=O)C(c1ccccc1)c2ccccc2	armodafinil	0.603175	-0.00877578
1236	756713	Pharmakon	1503875	CC(CC1=CC(=CC(=O)N1O)C)CC(C)(C)C.NCCO	piroctone olamine	2.45697	2.47835
1237	756714	Pharmakon	1505032	COC1O[C@@H]2O[C@@]3(C)CC[C@H]4[C@H](C)CC[C@@H]([C@H]1C)[C@@]24OO3	artemether	0.65177	-0.12313
1238	756715	Pharmakon	1504280	CN(C)CC(c1ccc(O)cc1)C2(O)CCCCC2	desvenlafaxine succinate	-0.178803	-0.4209
1239	756716	Pharmakon	1301015	OS(=O)(=O)NC1CCCCC1	cyclamic acid	-0.215058	-0.655534
1240	756717	Pharmakon	1300030	CCOC(=O)CCC\C=C/C\C=C/C\C=C/C\C=C/C\C=C/CC	omega-3-acid esters (epa shown)	-0.465293	-0.651507
1241	756718	Pharmakon	1502341	C[C@]1(Cn2ccnn2)C(N3C(CC3=O)S1(=O)=O)C(=O)O	tazobactam	0.524039	-0.454361
1242	756719	Pharmakon	1502374	O[C@H](C[C@H](O)\C=C\c1c(nc2ccccc2c1c3ccc(F)cc3)C4CC4)CC(=O)O	pitavastatin calcium	1.11973	-0.208752
1243	756720	Pharmakon	1505519	CC(C)(C)NCC(O)COc1cccc2NC(=O)CCc12	carteolol hydrochloride	-0.395424	0.187023
1244	756721	Pharmakon	1505572	CCCOc1cc(N)ccc1C(=O)OCCN(CC)CC	propoxycaine hydrochloride	-0.00179715	-0.642466
1245	756722	Pharmakon	1502424	CO[C@]1(NC(=O)C2SC(=C(C(=O)N)C(=O)O)S2)C3SCC(=C(N3C1=O)C(=O)O)CSc4nnnn4C	cefotetan	-0.02152	-0.392423
1246	756723	Pharmakon	1503880	CC#CCn1c(nc2N(C)C(=O)N(Cc3nc(C)c4ccccc4n3)C(=O)c12)N5CCC[C@@H](N)C5	linagliptin	-1.05416	-0.437109
1247	756724	Pharmakon	1505206	CCCc1nc(c(C(=O)O)n1Cc2ccc(cc2)c3ccccc3c4nn[nH]n4)C(C)(C)O	olmesartan	-0.178062	0.247746
1248	756725	Pharmakon	1502422	CO\N=C(\C(=O)NC1C2SCC(=C(N2C1=O)C(=O)O)CSc3nnnn3C)/c4csc(N)n4	cefmenoxime hydrochloride	-0.936734	-0.0117048
1249	756726	Pharmakon	1503887	CCOc1cc(C=O)ccc1O	ethyl vanillin	-0.395694	-0.55353
1250	756727	Pharmakon	1505443	CN1C(=O)CC(C)(C1=O)c2ccccc2	methsuximide	0.633574	-0.0992737
1251	756728	Pharmakon	1504914	OC(=O)CCCN1CCN(CC1)[C@H](c2ccccc2)c3ccc(Cl)cc3	levocetirizine dihydrochloride	-0.377511	-0.327473
1252	756729	Pharmakon	1506196	CC(C)COC(=O)c1ccc(N)cc1	isobutamben	0.135529	-0.973423
1253	756730	Pharmakon	1502410	Nc1nc(NC2CC2)c3ncn(C4C[C@H](CO)C=C4)c3n1	abacavir sulfate	0.346593	-1.20215
1254	756731	Pharmakon	1505544	NC(=N)NCC1COC2(CCCCC2)O1	guanadrel sulfate	-0.558438	0.108173
1255	756732	Pharmakon	1505446	CN(C\C=C\c1ccccc1)Cc2cccc3ccccc23	naftifine hydrochloride	-0.0199793	-0.53884
1256	756733	Pharmakon	1505553	CCCNC(C)(C)COC(=O)c1ccccc1	meprylcaine hydrochloride	0.64761	0.342674
1257	756734	Pharmakon	1502343	C[C@@H]1CC2=C(CCC(=O)C2)[C@H]3CC[C@@]4(C)[C@H](CC[C@@]4(O)C#C)C13	tibolone	-1.24076	0.459426
1258	756735	Pharmakon	1504282	Cc1c(OCC(F)(F)F)ccnc1C[S@@](=O)c2nc3ccccc3[nH]2	dexlansoprazole	0.295227	-0.0322507
1259	756736	Pharmakon	1504818	CCCCCN(C)CCC(O)(P(=O)(O)O)P(=O)(O)O	ibandronate sodium	-1.01734	-1.74186
1260	756737	Pharmakon	1502264	NP(=O)(N)NC(=O)c1ccc(F)cc1	flurofamide	0.0249331	-4.32288
1261	756738	Pharmakon	1502269	Nc1nc(Cl)nc2c1ncn2C3O[C@H](CO)[C@@H](O)[C@@H]3F	clofarabine	4.25985	-3.05632
1262	756739	Pharmakon	1505497	O=C(O[C@H]1CN2CCC1CC2)C3NCc4ccccc4[C@@H]3c5ccccc5	solifenacin succinate	1.07506	-0.732776
1263	756740	Pharmakon	1505462	COc1cc(O)cc(C(=O)c2ccccc2)c1S(=O)(=O)O	sulisobenzone	0.206728	0.0941984
1264	756741	Pharmakon	1502267	ONC(=O)CCCCCCC(=O)Nc1ccccc1	vorinostat	-0.956608	-0.152226
1265	756742	Pharmakon	1502271	CCCCCOC(=O)NC1=NC(=O)N(C=C1F)C2O[C@H](C)[C@@H](O)[C@H]2O	capecitabine	-0.724601	-0.320877
1266	756743	Pharmakon	1502272	CCC1=CC2CN(C1)Cc3c([nH]c4ccccc34)[C@@](C2)(C(=O)OC)c5cc6c(cc5OC)N(C)[C@H]7[C@](O)([C@H](OC(=O)C)[C@]8(CC)C=CCN9CC[C@]67[C@H]89)C(=O)OC	vinorelbine	-1.80679	-0.458105
1267	756744	Pharmakon	1502273	CC(=O)O[C@@]12CO[C@@H]1C[C@H](O)[C@]3(C)C2[C@H](OC(=O)c4ccccc4)[C@]5(O)C[C@H](OC(=O)[C@H](O)[C@@H](NC(=O)OC(C)(C)C)c6ccccc6)C(=C([C@@H](O)C3=O)C5(C)C)C	docetaxel	1.92075	-0.909319
1268	756745	Pharmakon	1502274	COc1cc2ncnc(Nc3ccc(F)c(Cl)c3)c2cc1OCCCN4CCOCC4	gefitinib	-0.804379	0.316627
1269	756746	Pharmakon	1502275	Cc1nc(Nc2ncc(s2)C(=O)Nc3c(C)cccc3Cl)cc(n1)N4CCN(CCO)CC4	dasatinib	2.93244	-2.06789
1270	756747	Pharmakon	1502318	CC1=C(CCN2CCC(CC2)c3noc4cc(F)ccc34)C(=O)N5CCC[C@@H](O)C5=N1	paliperidone	-0.207987	-0.748749
1271	756748	Pharmakon	1505458	CN1C(=O)CC(C1=O)c2ccccc2	phensuccimide	0.29773	0.566085
1272	756749	Pharmakon	1503874	CC(=O)c1ccc2Sc3ccccc3N(CCCN4CCC(CCO)CC4)c2c1	piperacetazine	0.0401689	-0.177806
1273	756750	Pharmakon	1502357	CC(Oc1c(Cl)cccc1Cl)C2=NCCN2	lofexidine hydrochloride	-0.890075	-0.19062
1274	756751	Pharmakon	1506183	CC(O)(CC(=O)O)CC(=O)O	meglutol	-0.258094	-0.330873
1275	756752	Pharmakon	1502281	C[C@]12CCC3C([C@H](CCCCCCCCCS(=O)CCCC(F)(F)C(F)(F)F)Cc4cc(O)ccc34)C1CC[C@@H]2O	fulvestrant	-0.581346	-0.347899
1276	756753	Pharmakon	1503900	CCCCCCOC(=O)NC(=N)c1ccc(NCc2nc3cc(ccc3n2C)C(=O)N(CCC(=O)OCC)c4ccccn4)cc1	dabigatran etexilate mesylate	0.673272	-0.672348
1277	756754	Pharmakon	1504107	COc1ccc(cc1)n2nc(CCC(=O)N(C)O)cc2c3ccc(Cl)cc3	tepoxalin	1.44192	-0.600454
1278	756755	Pharmakon	1502286	COc1nc(N)nc2c1ncn2C3O[C@H](CO)[C@@H](O)[C@@H]3O	nelarabin	-0.234528	-0.371481
1279	756756	Pharmakon	1502289	CN1N=Nc2c(ncn2C1=O)C(=O)N	temozolamide	-0.747138	-0.358422
1280	756757	Pharmakon	1505394	CO\N=C/1\C[C@]2(C[C@@H]3C[C@@H](C\C=C(/C)\C[C@@H](C)\C=C\C=C\4/CO[C@@H]5[C@H](O)C(=C[C@@H](C(=O)O3)[C@]45O)C)O2)O[C@@H]([C@H]1C)\C(=C\C(C)C)\C	moxidectin	0.11384	-0.0381998
1281	756758	Pharmakon	1505539	Oc1ccc(cc1)C2CNCCc3c(Cl)c(O)c(O)cc23	fenoldipam mesylate	-0.285531	-0.771141
1282	756759	Pharmakon	1502300	COc1ccc(Cc2cnc(N)nc2N)cc1OC	diaveridine	-0.255616	-1.2168
1283	756760	Pharmakon	1504418	NC(=O)c1oc2ccc(cc2c1)N3CCN(CCCCc4c[nH]c5ccc(cc45)C#N)CC3	vilazodone hydrochloride	-0.907498	0.0103017
1284	756761	Pharmakon	1505720	CC(=O)[C@@]12O[C@@](C)(O[C@@H]1CC3C4CCC5=CC(=O)CC[C@]5(C)C4CC[C@]23C)c6ccccc6	algestone acetophenide	0.187917	0.213756
1285	756762	Pharmakon	1505742	CCCCCCCCCCCCCCCC(=O)OCC(O)[C@H]1OC(=C(O)C1=O)O	ascorbyl palmitate	-0.0885691	-0.0174938
1286	756763	Pharmakon	1506188	CC(C)(O)C1CCC(C)(O)CC1	terpene hydrate	0.00972724	0.324869
1287	756764	Pharmakon	1504829	C[C@@H]1CC[C@H]2[C@@H](C)[C@H](OC(=O)CCC(=O)O)O[C@@H]3O[C@@]4(C)CC[C@@H]1[C@@]23OO4	artesunate	0.293826	-1.13203
1288	756765	Pharmakon	1506193	ClN1C(=O)NC(=O)N(Cl)C1=O	troclosene potassium	0.300557	-0.188763
1289	756766	Pharmakon	1505880	C[C@H]1CC2C3C[C@H](F)C4=CC(=O)C=C[C@]4(C)[C@@]3(F)[C@@H](O)C[C@]2(C)[C@@]1(OC(=O)C)C(=O)COC(=O)C	diflorasone diacetate	0.480336	-2.12667
1290	756767	Pharmakon	1506192	OP(=O)(O)F	sodium monofluorophosphate	-0.146778	-0.387512
1291	756768	Pharmakon	1506069	CC(C)(C)NC(=O)[C@H]1CCC2C3CCC4NC(=O)C=C[C@]4(C)C3CC[C@]12C	finasteride	1.46341	-0.486004
1292	756769	Pharmakon	1506082	OC(=O)CN(CCN(CC(=O)O)CC(=O)O)CCN(CC(=O)O)CC(=O)O	pentetic acid	1.04383	-1.94826
1293	756770	Pharmakon	1506157	CCN(CC)C(=O)c1cccnc1	nikethamide	-0.284182	-3.14533
1294	756771	Pharmakon	1505729	CCCCCCCCCCCCCCCCCCCCCCO	docosanol	1.76751	-2.42291
1295	756772	Pharmakon	1502359	CN1CCN(CC1)c2cc3N(C=C(C(=O)O)C(=O)c3cc2F)c4ccc(F)cc4	difloxacin hydrochloride	0.695526	-0.224158
1296	756773	Pharmakon	1500778	N[C@H](Cc1cc(I)c(Oc2ccc(O)c(I)c2)c(I)c1)C(=O)O	liothyronine	-0.582753	0.609039
1297	756774	Pharmakon	1506154	COC(=O)\C=C\C(=O)OC	dimethyl fumarate	0.5449	-0.0709302
1298	756775	Pharmakon	1506104	CC1=CC(=O)NS(=O)(=O)O1	acesulfame potassium	-0.0267767	0.700849
1299	756776	Pharmakon	1506123	Cc1nccnc1N2CCCCC2	modaline sulfate	-0.298252	0.684934
1300	756777	Pharmakon	1506101	NC(=O)C1CCCN1C(=O)C(Cc2c[nH]cn2)NC(=O)C3CCC(=O)N3	protirelin	0.634634	0.53508
1301	756778	Pharmakon	1506124	CNCC(=O)c1ccc(O)c(O)c1	adrenolone hydrochloride	0.623055	0.064613
1302	756779	Pharmakon	1502351	CC(C)Cn1cnc2c(N)nc3ccccc3c12	imiquimod	-0.0882976	-0.243057
1303	756780	Pharmakon	1505292	CCCCCCCCCc1ccc(OCCOCCOCCOCCOCCOCCOCCOCCOCCO)cc1	nonoxynol-9	-0.480491	-0.704538
1304	756781	Pharmakon	1505803	CCC(C)C(=O)O[C@H]1C[C@H](O)C=C2C=C[C@H](C)[C@H](CC[C@@H](O)C[C@@H](O)CC(=O)O)C12	pravastatin sodium	0.184557	-0.233812
1305	756782	Pharmakon	1506067	Clc1ccc(C(Cn2ccnc2)OCC=C)c(Cl)c1	enilconazole	0.0608624	0.51703
1306	756783	Pharmakon	1505725	C[C@H]1CC2C3CCC4=CC(=O)C=C[C@]4(C)[C@@]3(F)[C@@H](O)C[C@]2(C)[C@@]1(O)C(=O)COP(=O)(O)O	betamethasone sodium phosphate	1.07169	-1.03137
1307	756784	Pharmakon	1505777	CC(=O)Nc1c(I)c(NC(=O)C)c(I)c(C(=O)O)c1I	diatrizoic acid	0.304178	0.368258
1308	756785	Pharmakon	1503864	CCCCNc1ccc(cc1)C(=O)OCCOCCOCCOCCOCCOCCOCCOCCOCCOC	benzonatate	-0.925556	0.36485
1309	756786	Pharmakon	1301023	CC(O)CN(CCN(CC(C)O)CC(C)O)CC(C)O	editol	0.61558	0.680033
1310	756787	Pharmakon	1502380	CC(=O)OCC(=O)[C@@]12N=C(C)O[C@@H]1CC3C4CCC5=CC(=O)C=C[C@]5(C)C4[C@@H](O)C[C@]23C	deflazacort	1.48451	0.00954017
1311	756788	Pharmakon	1502389	OC(=O)c1cc(ccc1O)N=Nc2ccc(O)c(c2)C(=O)O	olsalazine sodium	0.663202	0.775147
1312	756789	Pharmakon	1502387	Cc1ccc(Nc2c(F)cccc2Cl)c(CC(=O)O)c1	lumiracoxib	-0.949758	-0.165656
1313	756790	Pharmakon	1502400	CCC(=O)O[C@H]1CCC2C3CCc4cc(OC(=O)CC)ccc4C3CC[C@]12C	estradiol dipropionate	-0.739228	-0.214228
1314	756791	Pharmakon	1503835	CC(=O)N(CC(O)CN(C(=O)C)c1c(I)c(C(=O)NCC(O)CO)c(I)c(C(=O)NCC(O)CO)c1I)c2c(I)c(C(=O)NCC(O)CO)c(I)c(C(=O)NCC(O)CO)c2I	iodixanol	-0.329012	-0.484666
1315	756792	Pharmakon	1503847	CC(C)N1CCN(CC1)c2ccc(OC[C@H]3CO[C@@](Cn4cncn4)(O3)c5ccc(Cl)cc5Cl)cc2	terconazole	-0.401378	0.61205
1316	756793	Pharmakon	1500441	CCC12CCC3C(CCC4=CC(=O)CC[C@H]34)C1CC[C@@]2(O)C#C	norgestrel	0.836273	-0.381971
1317	756794	Pharmakon	1506103	C=CCN=C=S	allylisothiocyanate	1.30238	-0.0259318
1318	756795	Pharmakon	1505727	CC(=O)O[C@]1(C(=O)C)C(=C)CC2C3C=C(C)C4=CC(=O)CC[C@]4(C)C3CC[C@]12C	melengestrol acetate	0.0490155	0.0524687
1319	756796	Pharmakon	1506162	FC(F)(F)COC=C	fluroxene	-0.327459	0.442235
1320	756797	Pharmakon	1506179	OC[C@H]1O[C@@H](O[C@@H]2c3cccc(O)c3C(=O)c4c(O)cc(CO)cc24)[C@H](O)[C@H](O)[C@H]1O	casanthranol [cascaroside a shown]	-0.394657	0.0612817
1321	756798	Pharmakon	1505730	CCC(=O)O[C@H](CC(=O)O)C[N+](C)(C)C	levocarnitine propionate hydrochloride	1.0018	0.7351
1322	756799	Pharmakon	1500844	CC1CNC(=O)CC[C@]2(C)[C@@H](CC(=O)N)C3N4C2=C(C)C5=[N+]6C(=CC7=[N+]8C(=C(C)C9=[N+](C3(C)C(C)(CC(=O)N)C9CCC(=O)N)[Co+]468(C#N)[n+]%10cn(C%11O[C@H](CO)[C@@H](OP(=O)([O-])O1)[C@H]%11O)c%12cc(C)c(C)cc%10%12)C(C)(CC(=O)N)C7CCC(=O)N)C(C)(C)C5CCC(=O)N	cyanocobalamin	0.0123736	0.767521
1323	756800	Pharmakon	1501182	C[C@]12CCC3C(CCc4cc(OC(=O)c5ccccc5)ccc34)C1CC[C@@H]2O	estradiol benzoate	0.220423	-0.497848
1324	756801	Pharmakon	1502029	NC(=O)c1cc[n+](CC2=C(N3C(SC2)C(NC(=O)C(c4ccccc4)S(=O)(=O)[O-])C3=O)C(=O)O)cc1	cefsulodin sodium	1.59462	1.58315
1325	756802	Pharmakon	1506177	CC(C)CC(=O)N	isovaleramide	-1.08614	0.0540738
1326	756803	Pharmakon	1506189	ClN1C(=O)N(Cl)C(=O)N(Cl)C1=O	symclosene	-0.172762	-0.112858
1327	756804	Pharmakon	1503848	NCCC[C@H](N)CC(=O)NC1CNC(=O)[C@@H](NC(=O)\C(=C\NC(=O)N)\NC(=O)[C@H](CO)NC(=O)[C@H](CO)NC1=O)[C@H]2C[C@H](O)N=C(N)N2	viomycin sulfate	0.422417	0.993191
1328	756805	Pharmakon	1502304	C[C@H](O)C(=O)Nc1c(I)c(C(=O)NC(CO)CO)c(I)c(C(=O)NC(CO)CO)c1I	iohexol	-0.803003	-0.0686118
1329	756806	Pharmakon	1503111	CO\N=C(\C(=O)N[C@H]1[C@H]2SCC(=C(N2C1=O)C(=O)O)CSC3=NC(=O)C(=NN3C)O)/c4csc(N)n4	ceftriaxone sodium trihydrate	-0.0894482	-0.372784
1330	756807	Pharmakon	1504526	CC1(C)OC(=O)C(=C1c2ccc(cc2)S(=O)(=O)C)OCC3CC3	firocoxib	0.4223	0.692527
1331	756808	Pharmakon	1505751	OC(=O)c1ccccc1C2=C3C=C(I)C(=O)C(=C3Oc4c(I)c(O)c(I)cc24)I	erythrosine sodium	-1.04522	-0.898115
1332	756809	Pharmakon	1504108	CCOc1nc2cccc(C(=O)OCC3=C(C)OC(=O)O3)c2n1Cc4ccc(cc4)c5ccccc5c6noc(O)n6	azilsartan kamedoxomil	-0.499157	-0.498797
1333	756810	Pharmakon	1505907	COC(=O)C(C1CCCCN1)c2ccccc2	methylphenidate hydrochloride	0.683558	0.758476
1334	756811	Pharmakon	1503842	Cc1ccnc2N(C3CC3)c4ncccc4C(=O)Nc12	nevirapine	-0.489686	-0.515129
1335	756812	Pharmakon	1506180	OS(=O)(=O)CCCS(=O)(=O)O	eprodisate disodium	0.308772	0.0754763
1336	756813	Pharmakon	1506181	N=C1NC(=O)N2CC12	imexon	-1.18041	2.44247
1337	756814	Pharmakon	1503877	CCC1NC(=O)c2cc(c(Cl)cc2N1)S(=O)(=O)N	quinethazone	-0.457687	-0.810758
1338	756815	Pharmakon	1506100	CSCC[C@H](NC(=O)[C@H](Cc1c[nH]c2ccccc12)NC(=O)[C@H](C)NC(=O)OC(C)(C)C)C(=O)N[C@@H](CC(=O)O)C(=O)N[C@@H](Cc3ccccc3)C(=O)N	pentagastrin	0.961898	0.230973
1339	756816	Pharmakon	1505987	CC[N+](CC)(CC(=O)Nc1c(C)cccc1C)Cc2ccccc2	denatonium benzoate	-0.227268	1.02949
1340	756817	Pharmakon	1503968	CO[C@@H]1CC(CC[C@H]1O)\C=C(/C)\[C@H]2OC(=O)[C@@H]3CCCCN3C(=O)C(=O)[C@]4(O)O[C@H]([C@H](C[C@@H](C)C\C(=C\[C@@H](CC=C)C(=O)C[C@H](O)[C@H]2C)\C)OC)[C@H](C[C@H]4C)OC	tacrolimus	1.12054	0.758692
1341	756818	Pharmakon	1503836	CNC(=O)c1c(I)c(NC(=O)C)c(I)c(C(=O)O)c1I	iothalamic acid	0.568053	0.677473
1342	756819	Pharmakon	1300037	O=N[Fe-2](C#N)(C#N)(C#N)(C#N)C#N	sodium nitroprusside	0.564421	-0.244365
1343	756820	Pharmakon	1301012	OC(=O)CCCCC(=O)O	adipic acid	-0.200075	0.642608
1344	756821	Pharmakon	1505979	CC(=O)O[C@H]1CCC2C3CC[C@@]4(C)C(C[C@@H](C#C)[C@@H]4OC(=O)C)C3CCC2=C1	ethynodiol diacetate	-0.162875	-0.500834
1345	756822	Pharmakon	1502552	CCNC(=O)\C=C\c1cccc(Br)c1	cinromide	0.641345	0.549056
1346	756823	Pharmakon	1505189	CN(C)CCc1c[nH]c2ccc(Cn3cncn3)cc12	rizatriptan benzoate	-1.256	0.311361
1347	756824	Pharmakon	1505202	CCO\C(=C/1\C(C(=C(C)N=C1COCCN)C(=O)OC)c2ccccc2Cl)\O	amlodipine besylate	0.448689	0.368296
1348	756825	Pharmakon	1503876	CCOC(=O)O[C@@]1(CCC2C3CCC4=CC(=O)C=C[C@]4(C)C3[C@@H](O)C[C@]12C)C(=O)COC(=O)CC	prednicarbate	0.13081	-0.68458
1349	756826	Pharmakon	1505265	CCC1OC(=O)[C@H](C)C(=O)[C@H](C)[C@@H](OC2O[C@H](C)C[C@@H]([C@H]2O)N(C)C)[C@@](C)(C[C@@H](C)C(=O)[C@@H](C)[C@@H]3N(CCCCn4cnc(c4)c5cccnc5)C(=O)O[C@]13C)OC	telithromycin	-0.0278913	-0.000652714
1350	756827	Pharmakon	1503843	CC(=O)Oc1ccccc1C(=O)Nc2ncc(s2)[N+](=O)[O-]	nitazoxanide	0.447036	1.23362
1351	756828	Pharmakon	1503838	CC(=O)N(CC(O)CO)c1c(I)c(C(=O)NCCO)c(I)c(C(=O)NCC(O)CO)c1I	ioxilan	-0.391381	-0.0876632
1352	756829	Pharmakon	1503879	CCNC1(CCCCC1=O)c2cccs2	tiletamine hydrochloride	-1.43975	-0.239308
1353	756830	Pharmakon	1505356	CCCCCCCCCCOc1cc2c(O)c(cnc2cc1OCC)C(=O)OCC	decoquinate	0.907626	0.329792
1354	756831	Pharmakon	1505387	CNCC[C@H](Oc1cccc2ccccc12)c3cccs3	duloxetine hydrochloride	0.600656	-0.296898
1355	756832	Pharmakon	1505391	CC(C)(O)c1ccccc1CC[C@@H](SC2(CC(=O)O)CC2)c3cccc(\C=C\c4ccc5ccc(Cl)cc5n4)c3	montelukast sodium	0.334284	0.400237
1356	756833	Pharmakon	1505414	Brc1ccc(cc1)C2C(=O)c3ccccc3C2=O	bromindione	0.410444	1.24576
1357	756834	Pharmakon	1505426	CCOc1ccc2nc(sc2c1)S(=O)(=O)N	ethoxzolamide	0.040541	0.310182
1358	756835	Pharmakon	1505437	C[N+](C)(C)C[C@H](O)CC(=O)O	levocarnitine	0.0974068	1.29201
1359	756836	Pharmakon	1502382	CCC(C)[C@H]1O[C@@]2(C[C@@H]3C[C@@H](C\C=C(/C)\[C@@H](OC4C[C@H](OC)C(O[C@H]5C[C@H](OC)[C@@H](NC(=O)C)[C@H](C)O5)[C@H](C)O4)[C@@H](C)\C=C\C=C\6/CO[C@@H]7[C@H](O)C(=C[C@@H](C(=O)O3)[C@]67O)C)O2)C=C[C@@H]1C	eprinomectin	1.0371	-0.580607
1360	756837	Pharmakon	1505448	CC(=O)Nc1ncc(s1)[N+](=O)[O-]	nithiamide	0.486843	0.939515
1361	756838	Pharmakon	1505450	C[C@]12C[C@H](O)C3C(CCC4=CC(=O)C=C[C@]34C)C1CC[C@]2(O)C(=O)COC(=O)CCC(=O)O	prednisolone hemisuccinate	-0.243616	-0.0640751
1362	756839	Pharmakon	1503870	CC(C)[C@H](N)C(=O)OCC(CO)OCn1cnc2c(O)nc(N)nc12	valganciclovir hydrochloride	-0.254503	0.280124
1363	756840	Pharmakon	1505474	O[C@@H](C(=O)NC1[C@H]2SCC(=C(N2C1=O)C(=O)O)CSc3nnnn3CS(=O)(=O)O)c4ccccc4	cefonicid sodium	0.499682	-0.885356
1364	756841	Pharmakon	1505492	CC[C@@H](CO)NC(=O)[C@H]1CN(C)[C@@H]2Cc3cn(C)c4cccc(C2=C1)c34	methysergide maleate	1.06648	0.644736
1365	756842	Pharmakon	1505978	CS(=O)(=O)c1ccc(cc1)[C@@H](O)[C@H](CF)NC(=O)C(Cl)Cl	florfenicol	-0.260823	0.926296
1366	756843	Pharmakon	1505532	CN(C(=O)C(Cl)Cl)c1ccc(OC(=O)c2occc2)cc1	diloxanide furoate	-0.372619	-0.422365
1367	756844	Pharmakon	1505599	CCOC(=O)c1cncn1[C@H](C)c2ccccc2	etomidate	-0.0818963	-0.132366
1368	756845	Pharmakon	1301004	CC[C@H](C)[C@H](N)C(=O)O	isoleucine (l)	-0.140193	-0.620795
1369	756846	Pharmakon	1503850	Clc1cc2NC(=O)Cc2cc1CCN3CCN(CC3)c4nsc5ccccc45	ziprasidone mesylate	1.09578	0.135376
1370	756847	Pharmakon	1505678	CC1(C)S[C@@H]2[C@H](NC(=O)[C@H](C(=O)O)c3cccs3)C(=O)N2[C@H]1C(=O)O	ticarcillin disodium	1.52277	0.036824
1371	756848	Pharmakon	1503873	CCCCCCCCCCCCCCCC[N+](C)(C)CCN(Cc1ccc(OC)cc1)c2ncccn2	thonzonium bromide	0.604093	0.0367147
1372	756849	Pharmakon	1505872	COc1ccc(CC2c3cc(OC)c(OC)cc3CC[N+]2(C)CCC(=O)OCCCCCOC(=O)CC[N+]4(C)CCc5cc(OC)c(OC)cc5C4Cc6ccc(OC)c(OC)c6)cc1OC	atracurium besylate	0.685808	0.1875
1373	756850	Pharmakon	1505690	NC(=O)C1(CCN(CCCC(=O)c2ccc(F)cc2)CC1)N3CCCCC3	pipamperone	-0.109491	0.638229
1374	756851	Pharmakon	1505723	C[C@H]1CC2C3CCC4=CC(=O)C=C[C@]4(C)[C@@]3(F)[C@@H](O)C[C@]2(C)[C@@]1(O)C(=O)COC(=O)C	betamethasone acetate	-0.398476	0.0446503
1375	756852	Pharmakon	1300046	NC(Cc1ccc(O)cc1)C(=O)O	tyrosine	-0.172315	0.32921
1376	756853	Pharmakon	1505712	C[C@]12C[C@H](O)C3C(CCC4=CC(=O)C=C[C@]34C)C1CC[C@]2(O)C(=O)COP(=O)(O)O	prednisolone sodium phosphate	1.55667	0.706105
1377	756854	Pharmakon	1500354	CC(C)[N+]1(C)[C@H]2CCC1C[C@@H](C2)OC(=O)C(CO)c3ccccc3	ipratropium bromide	-0.100998	-0.426908
1378	756855	Pharmakon	1505724	CC(=O)OCC(=O)[C@@]1(O)CCC2C3CCC4=CC(=O)C=C[C@]4(C)[C@@]3(F)[C@@H](O)C[C@]12C	isoflupredone acetate	0.578431	-0.621496
1379	756856	Pharmakon	1503833	C[C@H](N[C@@H](CCc1ccccc1)C(=O)O)C(=O)N2CCC[C@H]2C(=O)O	enalaprilat	-0.300485	0.639981
1380	756857	Pharmakon	1503860	CC(=O)c1ccc2N(CCCN3CCN(CCO)CC3)c4ccccc4Sc2c1	acetophenazine maleate	0.504386	-0.436408
1381	756858	Pharmakon	1505778	C[N+](C)(CCOc1ccccc1)Cc2ccccc2	bephenium hydroxynapthoate	-0.613917	-1.05773
1382	756859	Pharmakon	1505753	C[N+]1(C)CCC(C1)OC(=O)C(O)(C2CCCC2)c3ccccc3	glycopyrrolate	0.786887	1.26762
1383	756860	Pharmakon	1505756	CCC(C)N1N=CN(C1=O)c2ccc(cc2)N3CCN(CC3)c4ccc(OC[C@H]5CO[C@@](Cn6cncn6)(O5)c7ccc(Cl)cc7Cl)cc4	itraconazole	0.442417	-0.0936097
1384	756861	Pharmakon	1505760	CCCC[C@@H](CC)COC(=O)c1ccccc1O	octisalate	0.0423127	0.78245
1385	756862	Pharmakon	1505763	Cc1cc2N=C3C(=O)NC(=O)N=C3N(C[C@@H](O)[C@@H](O)[C@@H](O)COP(=O)(O)O)c2cc1C	riboflavin 5-phosphate sodium	0.538417	0.572502
1386	756863	Pharmakon	1505782	CC(C)(O\N=C(/C(=O)N[C@H]1C2SCC(=C(N2C1=O)C(=O)O)C[n+]3ccccc3)\c4csc(N)n4)C(=O)O	ceftazidime	-0.0611053	0.888466
1387	756864	Pharmakon	1505851	Clc1cccc(N2CCN(CCCCOc3ccc4CCC(=O)Nc4c3)CC2)c1Cl	aripiprazole	0.366854	0.2981
1388	756865	Pharmakon	1505944	OC(Cc1cccnc1)(P(=O)(O)O)P(=O)(O)O	risedronate sodium	-0.0643697	-0.356646
1389	756866	Pharmakon	1505955	CCC(C)C1NC(=O)C(CCN)NC(=O)C(CCNC(=O)C(NC(=O)C(CCN)NC(=O)C(CCN)NC(=O)C(NC1=O)C(C)CC)C(C)O)NC(=O)C(CCN)NC(=O)C(NC(=O)C(CCN)NC(=O)CCCCC(C)C)C(C)O	colistin sulfate	0.679133	0.327255
1390	756867	Pharmakon	1503871	CC(C)OC(=O)CCC\C=C/C[C@H]1[C@@H](O)C[C@@H](O)[C@@H]1\C=C\C(O)COc2cccc(c2)C(F)(F)F	travoprost	0.939382	-0.565855
1391	756868	Pharmakon	1300027	CCC(C)[C@H]1O[C@]2(CC[C@@H]1C)C[C@@H]3C[C@@H](C\C=C(/C)\[C@@H](OC4C[C@H](OC)C(O[C@H]5C[C@H](OC)[C@@H](O)[C@H](C)O5)[C@H](C)O4)[C@@H](C)\C=C\C=C\6/CO[C@@H]7[C@H](O)C(=C[C@@H](C(=O)O3)[C@]67O)C)O2	ivermectin	1.31584	0.413346
1392	756869	Pharmakon	1502302	CN1C(=C(O)c2sc(Cl)cc2S1(=O)=O)C(=O)Nc3ccccn3	lornoxicam	-0.204956	0.456123
1393	756870	Pharmakon	1502340	CC1(C)C(N2[C@@H](CC2=O)S1(=O)=O)C(=O)O	sulbactam	4.28639	-3.3457
1394	756871	Pharmakon	1502501	CN1C2CCC(C[n+]3cc[nH]c3C)C(=O)C2c4ccccc14	ondansetron	0.116914	0.117332
1395	756872	Pharmakon	1502388	CO\C(=C\1/C(C(=C(C)N=C1C)C(=O)OCCN2CCN(CC2)C(c3ccccc3)c4ccccc4)c5cccc(c5)[N+](=O)[O-])\O	manidipine hydrochloride	0.331518	0.683127
1396	756873	Pharmakon	1503831	C[C@]12CCC(=O)C=C1[C@@H]3C[C@@H]3C4C2CC[C@@]5(C)C4[C@@H]6C[C@@H]6[C@@]57CCC(=O)O7	drospirenone	0.0446275	0.430657
1397	756874	Pharmakon	1503863	CCCCC(CC)COc1ccc(c(O)c1)c2nc(nc(n2)c3ccc(OCC(CC)CCCC)cc3O)c4ccc(OC)cc4	bemotrizinol	-0.0332649	0.989822
1398	756875	Pharmakon	1505367	C[C@@H]1CC2C3CCC4=CC(=O)C=C[C@]4(C)[C@@]3(Cl)[C@@H](O)C[C@]2(C)[C@@]1(OC(=O)c5occc5)C(=O)CCl	mometasone furoate	0.663139	0.0886554
1399	756876	Pharmakon	1505567	CC(C)(C)NC[C@H](O)COc1ccccc1C2CCCC2	penbutolol sulfate	0.416993	0.801962
1400	756877	Pharmakon	1505456	CCC1(C)OC(=O)N(C)C1=O	paramethadione	0.901541	0.530342
1401	756878	Pharmakon	1505428	CCN1C(=O)NC(C1=O)c2ccccc2	ethotoin	0.358921	0.270965
1402	756879	Pharmakon	1505535	CC(=O)[C@H]1CCC2C3C=CC4=CC(=O)CC[C@@]4(C)C3CC[C@]12C	dydrogesterone	0.28659	0.083585
1403	756880	Pharmakon	1502423	NCc1ccccc1CC(=O)NC2C3SCC(=C(N3C2=O)C(=O)O)CSc4nnnn4CC(=O)O	ceforanide	0.101363	0.110389
1404	756881	Pharmakon	1502418	CCNC1CN(CCCOC)S(=O)(=O)c2sc(cc12)S(=O)(=O)N	brinzolamide	0.305258	0.907174
1405	756882	Pharmakon	1503862	CN1CCC(=C2c3ccccc3CCc4cccnc24)CC1	azatadine maleate	0.183315	0.878793
1406	756883	Pharmakon	1505388	CCN(C)C(=O)Oc1cccc(c1)[C@H](C)N(C)C	rivastigmine tartrate	-0.0919505	0.500021
1407	756884	Pharmakon	1504832	CO\N=C(\C(=O)N[C@H]1[C@H]2SCC=C(N2C1=O)C(=O)OCSC(=O)c3occc3)/c4csc(N)n4	ceftiofur hydrochloride	-0.775598	0.458662
1408	756885	Pharmakon	1504834	NC1CCN(C1)c2c(F)cc3C(=O)C(=CN(C4CC4)c3c2Cl)C(=O)O	clinafoxacin hydrochloride	0.670714	0.373063
1409	756886	Pharmakon	1504140	Clc1ccc(CCC(Cn2ccnc2)Sc3c(Cl)cccc3Cl)cc1	butoconazole	0.0427072	1.13358
1410	756887	Pharmakon	1503869	Cc1cc(O)c(cn1)C(=O)N[C@@H](C(=O)N[C@H]2C3SCC(=C(N3C2=O)C(=O)O)CSc4nnnn4C)c5ccc(O)cc5	cefpiramide	0.653203	-0.52973
1411	756888	Pharmakon	1506084	C[C@]12CC[C@H](OC3OC(O)C(O)C(O)C3O)C=C1CCC4C2CC[C@]5(C)[C@H](CC[C@]45O)C6=COC(=O)C=C6	proscillaridin	-3.78676	-2.21245
1412	756889	Pharmakon	1503867	CC(CC(C)C1OC(=O)CC(=O)CCCC(=O)CC(O)CC(O)CC(O)CC(=O)CC(O)C(C(O)CC(O[C@@H]2O[C@H](C)[C@H](O)[C@@H](O)[C@@H]2N)\C=C\C=C\C=C\C=C\C=C\C=C\C=C\C1C)C(=O)O)C(O)CC(=O)c3ccc(N)cc3	candicidin	0.526831	0.997402
1413	756890	Pharmakon	1502553	COc1cc(\C=C\C(=O)N)cc(OC)c1OC	cintriamide	0.369793	0.183707
1414	756891	Pharmakon	330068	CC(=C[C@@H]1[C@@H](C(=O)O[C@H]2CC(=O)C(=C2)C\C=C/C=C)C1(C)C)C	pyrethrins	0.774306	0.245092
1415	756892	Pharmakon	1503866	CC(C)(C)CC(C)(C)c1cc(Cc2cc(cc(c2O)n3nc4ccccc4n3)C(C)(C)CC(C)(C)C)c(O)c(c1)n5nc6ccccc6n5	bisoctrizole	-0.096238	0.723788
1416	756893	Pharmakon	1502332	CC(CCc1ccc(O)cc1)NCC(O)c2ccc(O)cc2	ractopamine hydrochloride	0.268965	-1.24031
1417	756894	Pharmakon	1502333	C#CCN[C@@H]1CCc2ccccc12	rasagiline	0.238412	0.119429
1418	756895	Pharmakon	1503865	NCCc1cc[nH]n1	betazole hydrochloride	0.139364	0.582081
1419	756896	Pharmakon	1502325	CC(=O)Oc1cc2CN(CCc2s1)[C@H](C(=O)C3CC3)c4ccccc4F	prasugrel	-1.92094	-2.05155
1420	756897	Pharmakon	1503832	CC1(C)C2CCC1(CS(=O)(=O)O)C(=O)/C/2=C\c3ccc(\C=C/4\C5CCC(CS(=O)(=O)O)(C4=O)C5(C)C)cc3	ecamsule triethanolamine	-0.135039	-0.731585
1421	756898	Pharmakon	1505604	COCCCC\C(=N/OCCN)\c1ccc(cc1)C(F)(F)F	fluvoxamine maleate	-0.99863	0.386682
1422	756899	Pharmakon	1505902	CO[C@H]1C[C@H](OC2[C@H](C)OC(C[C@@H]2OC)O[C@H]3[C@@H](C)\C=C\C=C\4/CO[C@@H]5[C@H](O)C(=C[C@@H](C(=O)O[C@H]6C[C@@H](C\C=C\3/C)O[C@@]7(C6)O[C@H](C8CCCCC8)[C@@H](C)C=C7)[C@]45O)C)O[C@@H](C)[C@@H]1O	doramectin	0.00636234	0.0163602
1423	756900	Pharmakon	1502330	C[C@]12CCC3C(CCc4cc(OC5CCCC5)ccc34)C1CC[C@@]2(O)C#C	quinestrol	-0.360957	0.298877
1424	756901	Pharmakon	1502334	CC(=O)OCC(=O)NCCCOc1cccc(CN2CCCCC2)c1	roxatidine acetate hydrochloride	0.316771	-0.14711
1425	756902	Pharmakon	1502336	CC1=C(C)C(=O)C(=C(C)C1=O)C(CCCCCC(=O)O)c2ccccc2	seratrodast	-0.677648	0.462837
1426	756903	Pharmakon	1502338	C[C@H]1CN(CC(C)N1)c2c(F)c(N)c3C(=O)C(=CN(C4CC4)c3c2F)C(=O)O	sparfloxacin	0.1128	0.470292
1427	756904	Pharmakon	1502346	C[C@@H](c1ncncc1F)[C@](O)(Cn2cncn2)c3ccc(F)cc3F	voriconazole	-0.514688	0.139453
1428	756905	Pharmakon	1503839	NC1=NC(=O)N(C=C1)C2CSC(CO)O2	lamivudine	4.2135	-1.28409
1429	756906	Pharmakon	1502350	OCC1O[C@H](C[C@@H]1O)N2C=C(I)C(=O)NC2=O	idoxuridine	5.13321	3.84897
1430	756907	Pharmakon	1502365	CN1C2CCCC1CC(C2)NC(=O)c3nn(C)c4ccccc34	granisetron hydrochloride	0.511818	0.380256
1431	756908	Pharmakon	1505534	CCN1CC(CCN2CCOCC2)C(C(c3ccccc3)c4ccccc4)C1=O	doxapram hydrochloride	-0.310966	0.828275
1432	756909	Pharmakon	1502373	CC(C)C\C=C\C=C/C(=O)N[C@@H](CC(=O)N)C(=O)N[C@H]1[C@H](OC(=O)[C@@H](NC(=O)[C@@H](C)NC(=O)[C@H](CC(C)C)NC(=O)CNC(=O)[C@@H](NC(=O)C(NC(=O)[C@@H](NC(=O)[C@@H](CCCN)NC(=O)[C@H](Cc2ccccc2)NC(=O)[C@@H](NC(=O)[C@H](NC(=O)[C@@H](NC(=O)[C@H](NC(=O)[C@@H](CCCN)NC(=O)[C@H](NC1=O)c3ccc(O)cc3)[C@H](C)O)c4ccc(O)cc4)c5ccc(O)cc5)[C@H](C)O)c6ccc(O[C@@H]7O[C@H](CO)[C@H](O)[C@@H](O)[C@@H]7O[C@@H]8O[C@H](CO)[C@@H](O)…	ramoplanin [a2 shown; 2mm]	-0.433567	0.105383
1433	756910	Pharmakon	1505386	C[C@]12CCC3C(CCC4NC(=O)C=C[C@]34C)C1CC[C@@H]2C(=O)Nc5cc(ccc5C(F)(F)F)C(F)(F)F	dutasteride	0.0266973	0.257774
1434	756911	Pharmakon	1505455	C[C@H](N[C@@H](CCc1ccccc1)C(=O)O)C(=O)N2Cc3ccccc3C[C@H]2C(=O)O	quinaprilat	-0.567839	-0.449042
1435	756912	Pharmakon	1505603	CCC(=O)O[C@@]1([C@H](C)CC2C3CC(F)C4=CC(=O)C=C[C@]4(C)C3(F)[C@@H](O)C[C@]12C)C(=O)SCF	fluticasone propionate	0.492867	-0.300101
1436	756913	Pharmakon	1300017	Cc1cc(ccc1N=Nc2ccc3c(cc(c(N)c3c2O)S(=O)(=O)O)S(=O)(=O)O)c4ccc(N=Nc5ccc6c(cc(c(N)c6c5O)S(=O)(=O)O)S(=O)(=O)O)c(C)c4	evans blue	0.978655	0.752114
1437	756914	Pharmakon	1300010	NC(CCCN=C(N)N)C(=O)O	arginine hydrochloride	-0.129574	0.792714
1438	756915	Pharmakon	1300028	OC[C@@H](O)[C@@H](O)[C@H](O)[C@@H](O)CO	mannitol	-1.6098	0.495147
1439	756916	Pharmakon	1504815	CCN(CC)C(=O)C1(CC1CN)c2ccccc2	milnacipran hydrochloride	0.543702	-0.618259
1440	756917	Pharmakon	1504912	CCC(CC)O[C@@H]1C=C(C[C@H](N)[C@H]1NC(=O)C)C(=O)OC	oseltamivir phosphate	-0.281273	0.0770501
1441	756918	Pharmakon	1505850	CN(C)c1cnccn1	ampyzine sulfate	-1.24629	0.72726
1442	756919	Pharmakon	1506184	CCCCC(CC)COC(=O)CC(C(=O)OCC(CC)CCCC)S(=O)(=O)O	docusate sodium	-2.95373	-0.287097
1443	756920	Pharmakon	1505424	CCOc1cc(NC(=O)C)ccc1C(=O)OC	ethopabate	0.327275	1.08509
1444	756921	Pharmakon	1502310	C[C@@H](O)[C@@H]1[C@H]2[C@@H](C)C(=C(N2C1=O)C(=O)O)SC3CN[C@@H](C3)C(=O)N(C)C	meropenem	0.296322	1.08634
1445	756922	Pharmakon	1506178	N[C@H]1CONC1=O	levcycloserine	-0.560082	0.566841
1446	756923	Pharmakon	1300038	OCCCC(=O)O	sodium oxybate	0.399926	1.02838
1447	756924	Pharmakon	1505415	OCCOC(=O)NCc1ccccc1	buramate	-0.050316	0.671747
1448	756925	Pharmakon	1506035	CCOc1cc(CC(=O)N[C@@H](CC(C)C)c2ccccc2N3CCCCC3)ccc1C(=O)O	repaglinide	-0.00412393	-0.172993
1449	756926	Pharmakon	1503837	OCCN(C(=O)CO)c1c(I)c(C(=O)NCC(O)CO)c(I)c(C(=O)NCC(O)CO)c1I	ioversol	-0.0537064	0.694753
1450	756927	Pharmakon	1502379	CCCCCCCCCC(=O)N[C@@H](Cc1c[nH]c2ccccc12)C(=O)N[C@@H](CC(=O)N)C(=O)N[C@@H](CC(=O)O)C(=O)N[C@H]3[C@H](C)OC(=O)[C@H](CC(=O)c4ccccc4N)NC(=O)C(NC(=O)[C@@H](CO)NC(=O)CNC(=O)[C@H](CC(=O)O)NC(=O)[C@@H](C)NC(=O)[C@H](CC(=O)O)NC(=O)[C@H](CCCN)NC(=O)CNC3=O)[C@@H](C)CC(=O)O	daptomycin (5 millimolar/dmso)	-1.10693	0.497113
1451	756928	Pharmakon	1502393	C[C@H](Cn1cnc2c(N)ncnc12)OCP(=O)(O)O	tenofovir	0.524888	1.2307
1452	756929	Pharmakon	1502394	CN(C)[C@H]1[C@@H]2C[C@@H]3Cc4c(cc(NC(=O)CNC(C)(C)C)c(O)c4C(=C3C(=O)C2C(=C(C(=O)N)C1=O)O)O)N(C)C	tigecycline	0.209568	0.665575
1453	756930	Pharmakon	1502390	Nc1nc(O)c2c(CCc3ccc(cc3)C(=O)N[C@@H](CCC(=O)O)C(=O)O)c[nH]c2n1	pemetrexed	1.0135	0.923497
1454	756931	Pharmakon	1502384	C[C@]12CCC3C(CCc4cc(OC(=O)N(CCCl)CCCl)ccc34)C1CC[C@@H]2O	estramustine	0.860673	0.90977
1455	756932	Pharmakon	1505639	CN1CC(=O)N2[C@H](Cc3c([nH]c4ccccc34)[C@H]2c5ccc6OCOc6c5)C1=O	tadalafil	-0.0311422	1.26825
1456	756933	Pharmakon	1505781	CC(Cc1ccccc1)N(C)CC#C	selegiline hydrochloride	0.406485	0.734104
1457	756934	Pharmakon	1900050	CC[C@@H]([C@@H](C)CN(C)C)c1cccc(O)c1	tapentadol hydrochloride	-0.00785488	0.386958
1458	756935	Pharmakon	1506161	CC(O)CC(C)(C)O	hexylene glycol	-0.353123	0.286853
1459	756936	Pharmakon	1505584	CN1C[C@@H](C=C2[C@H]1Cc3c[nH]c4cccc2c34)C(=O)N[C@]5(C)O[C@@]6(O)C7CCCN7C(=O)[C@H](Cc8ccccc8)N6C5=O	ergotamine tartrate	0.522699	0.863644
1460	756937	Pharmakon	1505953	OC[C@H]1O[C@H](O[C@]2(CCl)O[C@H](CCl)[C@@H](O)[C@@H]2O)[C@H](O)[C@@H](O)[C@H]1Cl	sucralose	-0.167867	0.0596376
1461	756938	Pharmakon	1506182	O[As](=O)(O)c1ccc(cc1)[N+](=O)[O-]	nitarsone	0.325923	1.22532
1462	756939	Pharmakon	1300039	OC(=O)Cc1ccccc1	sodium phenylacetate	0.077768	0.583885
1463	756940	Pharmakon	1505956	[O-][N+](=O)OCC(CO[N+](=O)[O-])O[N+](=O)[O-]	nitroglycerin	-0.316306	1.3288
1464	756941	Pharmakon	1502370	FC(F)(Cl)C(F)(F)Cl	cryoflurane	-0.623517	0.278609
1465	756942	Pharmakon	1505260	CCOc1ccccc1OCCNC(C)Cc2ccc(OC)c(c2)S(=O)(=O)N	tamsulosin hydrchloride	0.394189	0.591854
1466	756943	Pharmakon	1502381	CCN(CC)C(=O)\C(=C\c1cc(O)c(O)c(c1)[N+](=O)[O-])\C#N	entacapone	-0.498174	0.621337
1467	756944	Pharmakon	1504286	CC(C)COc1ccc(cc1C#N)c2nc(C)c(s2)C(=O)O	febuxostat	-0.0581754	1.56536
1468	756945	Pharmakon	1505714	NC(=O)C(C1CCN(CCc2ccc3OCCc3c2)C1)(c4ccccc4)c5ccccc5	darifenacin hydrobromide	-0.171138	0.538387
1469	756946	Pharmakon	1504414	CC(C)(Oc1ccc(cc1)C(=O)c2ccc(Cl)cc2)C(=O)O	fenofibric acid	-0.342407	1.17519
1470	756947	Pharmakon	1503868	NC(=O)Nc1ccc(cc1)[As](=O)(O)O	carbarsone	0.341866	-0.229675
1471	756948	Pharmakon	1502500	N[C@H](C(=O)N1[C@@H](C[C@@H]2C[C@H]12)C#N)[C@@]34CC5CC(C[C@](O)(C5)C3)C4	saxagliptin	0.398651	1.33712
1472	756949	Pharmakon	1503743	Oc1ccc(Cl)c2CCCc12	chlorindanol	0.0174502	0.571335
1473	756950	Pharmakon	1502356	C[C@@H]1CC(=O)NN=C1c2ccc(NN=C(C#N)C#N)cc2	levosimendan	-0.818308	-0.938673
1474	756951	Pharmakon	1504566	C[C@]12CCC3[C@@H](CC[C@@]45O[C@@H]4C(=C(C[C@]35C)C#N)O)C1CC[C@@H]2O	trilostane	-0.159726	-0.05851
1475	756952	Pharmakon	1301014	CN(C)CCS	captamine	-0.27681	0.514845
1476	756953	Pharmakon	1502420	CO\N=C(\C(=O)NC1C2SCC(=C(N2C1=O)C(=O)O)C[N+]3(C)CCCC3)/c4csc(N)n4	cefepime hydrochloride	0.760145	0.442541
1477	756954	Pharmakon	1503807	O[C@H]1CO[C@@H]2[C@@H](CO[C@H]12)O[N+](=O)[O-]	isosorbide mononitrate	-0.742547	-0.0407408
1478	756955	Pharmakon	1505308	CCC1=C(C)C2=Cc3c(C=C)c(C)c4C=C5C(C)C(CCC(=O)O)C6=[N+]5[Cu]7(N8C(=CC1=[N+]27)C(=C(C(=O)O)C8=C6CC(=O)O)C)n34	chlorophyllide cu complex na salt	0.131312	0.678741
1479	756956	Pharmakon	1505957	O1[As]2O[As]3O[As](O[As]1O3)O2	arsenic trioxide	0.0290526	-1.70357
1480	756957	Pharmakon	1504413	OC(C(=O)OC1CC2CCC(C1)[N+]23CCCC3)(c4ccccc4)c5ccccc5	trospium chloride	0.339745	-0.692693
1481	756958	Pharmakon	1500637	O[Hg]c1c(O)c(Br)cc2C(=C3C=C(Br)C(=O)C=C3Oc12)c4ccccc4C(=O)O	merbromin	-0.180797	-1.11155
1482	756959	Pharmakon	1504932	CC1(C)C(C=C(Cl)Cl)C1C(=O)OCc2cccc(Oc3ccccc3)c2	permethrin	0.445534	1.43963
1483	756960	Pharmakon	1502348	Clc1ccc(cc1)C(C#N)c2c(Cl)cc(cc2Cl)N3N=CC(=O)NC3=O	diclazuril	-0.698123	1.69065
1484	756961	Pharmakon	1502316	Oc1c(cc(cc1[N+](=O)[O-])[N+](=O)[O-])C(=O)N\N=C\c2oc(cc2)[N+](=O)[O-]	nifursol	0.833025	-0.850334
1485	756962	Pharmakon	1503840	Cc1nc(COP(=O)(O)O)cc2CN(CC(=O)O)CCN(CC(=O)O)Cc3cc(COP(=O)(O)O)nc(C)c3O[Mn]Oc12	mangafodipir trisodium	-0.0125564	0.27722
1486	756963	Pharmakon	1506170	CCCCCCCC\C=C/CCCCCCCC(=O)O	ethanolamine oleate	0.424488	0.674809
1487	756964	Pharmakon	1300042	CCCCC(CC)CCC(CC(C)C)OS(=O)(=O)O	sodium tetradecyl sulfate	-0.707755	0.32304
1488	756965	Pharmakon	1503742	Cc1ccc2c(Br)cc(Br)c(OC(=O)c3ccccc3)c2n1	broxaldine	-1.31372	1.90909
1489	756966	Pharmakon	1503886	Clc1ccc(cc1)C(=O)NCCCN2CCOCC2	eprobemide	-0.364656	0.262829
1490	756967	Pharmakon	1504510	Oc1c(I)cc(c2cccnc12)S(=O)(=O)O	chiniofon	-0.0719081	0.915591
1491	756968	Pharmakon	1506173	Oc1ccc(c2cccnc12)[N+](=O)[O-]	nitroxoline	-1.0866	1.21577
1492	756969	Pharmakon	1504515	CC(=O)Nc1ccc(OC(=O)C)cc1	diacetamate	0.178651	0.476333
1493	756970	Pharmakon	1505083	C[C@]12CCC3C(CC=C4C[C@@H](O)CC[C@]34C)[C@@H]1CCC2=O	prasterone	-0.557872	-0.56006
1494	756971	Pharmakon	1504502	S=C=Nc1ccc(cc1)N=C=S	bitoscanate	0.0433883	0.35096
1495	756972	Pharmakon	1505997	NC(=O)c1cc[n+](CC2=C(N3[C@H](SC2)[C@H](NC(=O)Cc4cccs4)C3=O)C(=O)O)cc1	cefalonium	-0.482817	-0.710055
1496	756973	Pharmakon	1504616	OCc1ccc[n+]([O-])c1	mepiroxol	-0.15635	-0.24878
1497	756974	Pharmakon	1503744	Cc1ncnc(Nc2ccc(Cl)cc2)n1	chlorazanil hydrochloride	0.50209	0.207971
1498	756975	Pharmakon	1503320	OC(=O)C1CSCN1	timonacic	0.415864	0.267881
1499	756976	Pharmakon	1505827	ClCCC(=O)NCc1ccccc1	beclamide	0.305657	0.668621
1500	756977	Pharmakon	1504617	CC(C)Nc1ncccn1	isaxonine	0.352219	0.080548
1501	756978	Pharmakon	1505783	CC[N+](C)(CC)CCOC(=O)C(O)(C1CCCCC1)c2ccccc2	oxyphenonium bromide	-0.195379	-0.0124806
1502	756979	Pharmakon	1503733	Cc1nc2ccccc2n1Cc3ccc(Cl)cc3	chlormidazole	0.0713292	-1.18416
1503	756980	Pharmakon	1505493	OC(CNCC(O)C1CCc2cc(F)ccc2O1)C3CCc4cc(F)ccc4O3	nebivolol hydrochloride	0.335107	0.500462
1504	756981	Pharmakon	1506073	C1CN=C(N1)C2COc3ccccc3O2	idazoxan hydrochloride	-0.478624	-0.897969
1505	756982	Pharmakon	1505779	CC(=O)OCC(=O)[C@@]1(O)CCC2C3CCC4=CC(=O)C=C[C@]4(C)[C@@]3(Cl)[C@@H](Cl)C[C@]12C	dichlorisone acetate	-0.213764	-1.84627
1506	756983	Pharmakon	1504511	OCC(O)[C@H]1O[C@@H]2O[C@@H](O[C@@H]2[C@H]1O)C(Cl)(Cl)Cl	chloralose	-0.67487	-0.152654
1507	756984	Pharmakon	1506049	CC(=O)Oc1cccc(C)c1	meta-cresyl acetate	-0.491219	0.362503
1508	756985	Pharmakon	1504520	CC12CCC3C(CCc4cc(O)ccc34)C1C[C@H](O)[C@@H]2O	epiestriol	-1.12307	0.445855
1509	756986	Pharmakon	1504512	CN1C=CC(=O)C(=C1C)O	deferiprone	-0.63029	-2.25491
1510	756987	Pharmakon	1504506	Cc1ccc(cc1)S(=O)(=O)NCl	chloramine-t	-2.30473	-0.317571
1511	756988	Pharmakon	1504508	OC(=O)c1cc(nc2ccccc12)c3ccccc3	cinchophen	0.770362	0.602675
1512	756989	Pharmakon	1504501	Oc1ccc2ccccc2c1	beta-naphthol	0.355934	0.256477
1513	756990	Pharmakon	1503894	CC(=O)[C@H]1CCC2[C@@H]3CCC4C[C@H](O)CC[C@]4(C)C3CC[C@]12C	eltanolone	-0.300399	-0.79575
1514	756991	Pharmakon	1301019	CC1CCCC(C)N1	nanofin	-0.146871	0.387429
1515	756992	Pharmakon	1502412	CC(=O)Nc1ccc(cc1)C(=O)O	acedoben	-0.544285	0.478965
1516	756993	Pharmakon	1502285	CCN1CCCC1CNC(=O)c2cc(c(N)cc2OC)S(=O)(=O)CC	amisulpride	-0.99031	-0.65664
1517	756994	Pharmakon	1502311	CCOC(=O)CC(=O)N1CCSC1COc2ccccc2OC	moguisteine	-1.1688	-1.51179
1518	756995	Pharmakon	1502319	C[C@H]1COc2c3N1C=C(C(=O)O)C(=O)c3cc(F)c2C4(N)CC4	pazufloxacin mesylate	-1.28922	-0.851518
1519	756996	Pharmakon	1502317	CC1=C(SSC1=S)c2cnccn2	oltipraz	-0.277757	0.253692
1520	756997	Pharmakon	1502324	CC(C(=O)O)c1ccc2Oc3ncccc3Cc2c1	pranoprofen	0.118262	1.16405
1521	756998	Pharmakon	1502328	CC1CC2=C(C(=O)O)C(=O)c3cc(F)c(cc3N12)N4CCN(CC5=C(C)OC(=O)O5)CC4	prulifloxacin	-0.932476	0.026803
1522	756999	Pharmakon	1502329	COc1ccc2nc3cc(Cl)ccc3c(Nc4cc(CN5CCCC5)c(O)c(CN6CCCC6)c4)c2n1	pyronaridine tetraphosphate	-0.117004	-0.322727
1523	757000	Pharmakon	1502322	OC(=O)[C@@H]1CSCN1C(=O)[C@@H]2CCC(=O)N2	pidotimod	-1.295	0.378697
1524	757001	Pharmakon	1502335	CN1CCN(CC1)c2c(F)cc3C(=O)C(=CN4CCSc2c34)C(=O)O	rufloxacin hydrochloride	0.526307	0.27826
1525	757002	Pharmakon	1502342	COc1ccc2[nH]c(nc2n1)S(=O)Cc3ncc(C)c(OC)c3C	tenatoprazole	-0.401397	-0.172672
1526	757003	Pharmakon	1502349	NC(=N)c1ccc(NN=Nc2ccc(cc2)C(=N)N)cc1	diminazene aceturate	-0.217061	0.171276
1527	757004	Pharmakon	1502368	CC(=O)N[C@@H](CCC(=O)N)C(=O)O	aceglutamide	2.65768	-0.245443
1528	757005	Pharmakon	1502510	CC(=O)OC1CC2CCC1(C)C2(C)C	bornyl acetate	0.211766	-0.0806402
1529	757006	Pharmakon	1504833	CC(C)(C)C(=O)C(Oc1ccc(Cl)cc1)n2ccnc2	climbazole	-0.541664	0.179474
1530	757007	Pharmakon	1506168	OC(=O)c1ccc[n+]([O-])c1	oxiniacic acid	-2.35214	-0.559837
1531	757008	Pharmakon	1504507	Clc1ccc(cc1)C2C(=O)c3ccccc3C2=O	chlorindione	-1.21791	0.570804
1532	757009	Pharmakon	1504518	CCOC(=O)COc1ccc2C(=O)C=C(Oc2c1)c3ccccc3	efloxate	-1.06563	-0.222446
1533	757010	Pharmakon	1502283	OS(=O)(=O)CCSSCCS(=O)(=O)O	dimesna	0.214667	0.764882
1534	757011	Pharmakon	1505772	CCOc1ccc(NC(=O)CC(C)O)cc1	bucetin	0.563485	-0.0420022
1535	757012	Pharmakon	1505920	CC(C)(CO)C(O)C(=O)NCCC(=O)NCCSSCCNC(=O)CCNC(=O)C(O)C(C)(C)CO	pantethine	-1.06134	-0.620471
1536	757013	Pharmakon	1505774	CCN(CC)CCOCCOC(=O)C(CC)(CC)c1ccccc1	oxelaidin citrate	-1.05112	0.449843
1537	757014	Pharmakon	1505762	Cc1ncc(CSSCc2cnc(C)c(O)c2CO)c(CO)c1O	pyritinol	-0.256133	-0.471418
1538	757015	Pharmakon	1505785	CCN(CC)CCNC(C(=O)OCCC(C)C)c1ccccc1	camylofine dihydrochloride	0.0893944	-0.627508
1539	757016	Pharmakon	1300019	N[C@@H](CCC(=O)N[C@@H](CSSC[C@H](NC(=O)CC[C@H](N)C(=O)O)C(=O)NCC(=O)O)C(=O)NCC(=O)O)C(=O)O	oxiglutatione disodium salt	-1.56625	-0.340678
1540	757017	Pharmakon	1505740	NC(=O)CCCCC1CCSS1	lipoamide	0.333522	-0.0839753
1541	757018	Pharmakon	1900040	CCC1(CC)C(=O)NC(=O)NC1=O	barbital	-0.96436	-0.903426
1542	757019	Pharmakon	1503732	OCC(Br)(CO)[N+](=O)[O-]	bronopol	-1.19771	-1.40939
1543	757020	Pharmakon	1506085	CNCC(O)c1ccc(O)cc1	oxedrine	-0.81774	-0.489742
1544	757021	Pharmakon	1505915	CC(O)Cn1cnc2N(C)C(=O)N(C)C(=O)c12	proxyphylline	0.534602	0.395936
1545	757022	Pharmakon	1505773	CC(C)C1=C(CN(C)C(C)Cc2ccccc2)N(C)N(C1=O)c3ccccc3	famprofazone	-0.283183	0.407775
1546	757023	Pharmakon	1502386	CC(C(=O)O)c1cccc(CC2CCCC2=O)c1	loxoprofen	-0.10693	0.641729
1547	757024	Pharmakon	1502383	OC(=O)CSCC(=O)NC1CCSC1=O	erdosteine	-0.43312	0.828357
1548	757025	Pharmakon	1506106	O=C1SCN(Cc2ccccc2)CN1Cc3ccccc3	sulbentine	0.739751	-0.356252
1549	757026	Pharmakon	1502735	CCOc1ccccc1C(=O)N	ethenzamide	-0.513317	-0.811689
1550	757027	Pharmakon	1504525	OC(=O)c1cc(O)nc(O)n1	orotic acid	-0.962193	-0.0953723
1551	757028	Pharmakon	1502312	CC1CCc2c(N3CCC(O)CC3)c(F)cc4C(=O)C(=CN1c24)C(=O)O	nadifloxacin	-1.06079	-0.145112
1552	757029	Pharmakon	1506200	CC(C)[C@H](NC(=O)[C@H](CC(=O)O)NC(=O)[C@H](CCCCN)NC(=O)[C@@H](N)CCCN=C(N)N)C(=O)N[C@@H](Cc1ccc(O)cc1)C(=O)O	thymopentin	-0.412307	0.986331
1553	757030	Pharmakon	1503890	CCCCC(O)c1ccccc1	fenipentol	0.57479	0.401198
1554	757031	Pharmakon	1505407	C[N+]1([O-])C2CCC1CC(C2)OC(=O)C(CO)c3ccccc3	atropine oxide	-0.546768	-0.22154
1555	757032	Pharmakon	1506191	CN(C)c1ccc2nc3cc(C)c(N)cc3[s+]c2c1	tolonium chloride	-0.991789	0.211885
1556	757033	Pharmakon	1506164	OC12CC3CC(C1)C(=O)C(C3)C2	idramantone	-0.111168	-0.461422
1557	757034	Pharmakon	1503225	OC(=O)c1nn(Cc2ccc(Cl)cc2Cl)c3ccccc13	lonidamine	0.492928	0.0162821
1558	757035	Pharmakon	1505460	CC(N)C12CC3CC(CC(C3)C1)C2	rimantadine hydrochloride	0.111027	-0.832822
1559	757036	Pharmakon	1301020	OC[C@H]1O[C@@H](O[C@H]2[C@H](O)[C@@H](O)[C@@H](O)O[C@@H]2CO)[C@H](O)[C@@H](O)[C@H]1O	lactose monohydrate	0.446253	0.933316
1560	757037	Pharmakon	300047	CN1C2C[C@@H](C[C@@H]1[C@@H](O)C2)OC(=O)[C@H](CO)c3ccccc3	anisodamine hydrobromide	-1.28473	-0.145463
1561	757038	Pharmakon	1506169	CCC(=O)c1ccc(O)cc1	paroxypropione	-0.745591	0.491182
1562	757039	Pharmakon	1506108	O=C1\C(=C\c2cccs2)\CCC/C/1=C\c3cccs3	tenylidone	0.477076	-0.389543
1563	757040	Pharmakon	1506163	C[Se]CC[C@H](N)C(=O)O	selenomethionine	0.967021	0.604375
1564	757041	Pharmakon	1506167	NCc1cccnc1	picolamine	-0.731259	0.193067
1565	757042	Pharmakon	1506152	C[n+]1ccc([N+](=O)[O-])n1C	dimetridazole	0.484503	0.483967
1566	757043	Pharmakon	1301024	OC[C@H]1O[C@H](O[C@H]2[C@H](O)[C@@H](O)[C@H](O)O[C@@H]2CO)[C@H](O)[C@@H](O)[C@@H]1O	d-(+)-maltose	-0.231323	0.371801
1567	757044	Pharmakon	1504191	CCCCOCCOCCOCc1cc2OCOc2cc1CCC	piperonyl butoxide	-0.630667	0.209084
1568	757045	Pharmakon	1504831	Cc1cnc(c[n+]1[O-])C(=O)O	acipimox	-0.384117	0.543263
1569	757046	Pharmakon	1506107	NC(=O)NS(=O)(=O)c1ccc(N)cc1	sulfacarbamide	1.74546	-2.51152
1570	757047	Pharmakon	1301025	OC[C@H](O)C(O)CO	erythritol	0.59769	0.3987
1571	757048	Pharmakon	1301027	OC[C@@H](O)[C@@H](O[C@@H]1O[C@H](CO)[C@H](O)[C@H](O)[C@H]1O)[C@H](O)[C@@H](O)CO	lacitol	-0.601823	-0.264988
1572	757049	Pharmakon	1301017	CCC(C)(C)O	amylene hydrate	-0.710054	0.703692
1573	757050	Pharmakon	1502315	Cc1cccc(C)c1NC(=O)CN2CCCC2=O	nefiracetam	0.0257117	0.491028
1574	757051	Pharmakon	307080	CC(=C)C1CCC(=CC1)C	d-limonene	-1.52299	0.318411
1575	757052	Pharmakon	1506195	CC(C)CCCC(C)NC(C)C	iproheptine	0.549741	0.0959232
1576	757053	Pharmakon	1506186	COc1cc(\C=C\C(=O)N2CCCCCC2)cc(OC)c1OC	cinoctramide	-2.04726	-0.124727
1577	757054	Pharmakon	1506158	CCC(C)(O)C#C	meparfylon	0.0911016	0.328174
1578	757055	Pharmakon	1506155	O=C(OC1CN2CCC1CC2)c3ccccc3	benzoclidine	-0.509289	0.17485
1579	757056	Pharmakon	1506153	NC(=C)N[C@@H](CCC(=O)O)C(=O)O	carglumic acid	-0.314765	-0.201946
1580	757057	Pharmakon	1506125	NC(=S)NCC=C	allylthiourea	-0.589309	-0.389196
1581	757058	Pharmakon	1506105	CC(=O)N[C@@H](Cc1ccccc1)C(=O)O	afalanine	-0.450693	-0.227639
1582	757059	Pharmakon	1506199	COc1ccc(C(=O)c2ccc(C)cc2)c(O)c1	mexeneone	0.0104683	-0.104088
1583	757060	Pharmakon	1506165	COc1ccccc1O	guaiacol	-0.509037	-0.19879
1584	757061	Pharmakon	1300043	OC[C@@H](O)[C@H](O)[C@@H](O)[C@H](O)CO	sorbitol	-0.343603	0.124264
1585	757062	Pharmakon	1503891	CCOC(=S)SSC(=S)OCC	dixanthogen	-0.107201	-0.0693473
1586	757063	Pharmakon	1503901	ClCCC(=O)NCCc1ccccc1	fenaclon	-0.0642242	-0.463236
1587	757064	Pharmakon	1506194	O=C(N1CCOCC1)c2cccnc2	nicopholine	-0.776416	-0.671879
1588	757065	Pharmakon	1502377	CC(C)c1ccc2Oc3nc(N)c(cc3C(=O)c2c1)C(=O)O	amlexanox	0.125039	0.375431
1589	757066	Pharmakon	1506053	Cc1cc(cc(Cc2cc(cc(Cc3cc(ccc3OCCO)C(C)(C)CC(C)(C)C)c2OCCO)C(C)(C)CC(C)(C)C)c1OCCO)C(C)(C)CC(C)(C)C	tyloxapol	0.13971	-0.282839
1590	757067	Pharmakon	1505950	O[Al](O)OS(=O)(=O)OC[C@H]1O[C@@H](O[C@]2(COS(=O)(=O)O[Al](O)O)O[C@H](OS(=O)(=O)O[Al](O)O)[C@@H](OS(=O)(=O)O[Al](O)O)[C@@H]2OS(=O)(=O)O[Al](O)O)[C@H](OS(=O)(=O)O[Al](O)O)[C@@H](OS(=O)(=O)O[Al](O)O)[C@@H]1OS(=O)(=O)O[Al](O)O	sucralfate	0.401683	1.11724
1591	757068	Pharmakon	1300029	CNC[C@H](O)[C@@H](O)[C@H](O)[C@H](O)CO	meglumine	0.280177	0.414518
1592	757069	Pharmakon	1505905	CCCN.CCCCCCCCCCNCCC.CCCNCCCCCC[N+](C)(C)C.ClCC1CO1	colesevalam hydrochloride (high mol wt copolymer @10mg/ml)	-0.241201	0.873496
1593	757070	Pharmakon	1506202	CC(O)C(=O)O	ammonium lactate	-0.41339	0.163984
1594	757071	Pharmakon	1300035	OC[C@@H](O)[C@@H](O)[C@H](O)[C@@H](O)C(=O)O	sodium gluconate	-1.13154	0.427918
1595	757072	Pharmakon	1300012	[Ca+2]	calcium gluceptate	-0.359316	0.120429
1596	757073	Pharmakon	1504269	[Li+]	lithium citrate	-0.442013	0.99621
1597	757074	Pharmakon	1503834	CC(O)CN12CCN3(CC(=O)O)CCN4(CC(=O)O)CCN(CC(=O)O)(CC1)[Gd+3]234	gadoteridol	-0.271705	0.538483
1598	757075	Pharmakon	1505711	CC(=O)NCCCS(=O)(=O)[O-][Ca+2][O-]S(=O)(=O)CCCNC(=O)C	acamprosate calcium	0.316174	0.277398
1599	757076	Pharmakon	1502106	N[Pt]1(N)OC(=O)C2(CCC2)C(=O)O1	carboplatin	0.34105	1.04854
1600	757077	Pharmakon	1503301	Nc1ccc(cc1)S(=O)(=O)O	sulfanilate zinc	-1.44197	1.09933
