# Supplementary material for: A gene-expression screen identifies a non-toxic sumoylation inhibitor that mimics SUMO-less human LRH-1 in liver
Source: eLife. 2015 Dec 11;4:e09003. doi: 10.7554/eLife.09003 (PMC4749390; doi:10.7554/eLife.09003)
Supplement: Source data 2. — Experimental conditions are summarized in each column header. All listed genes in profiling experiments (Columns 1-3) were changed up or down by 2-fold (log2 ≥1.0 or ≥-1.0) after normalization of data and statistical significance were determined by comparing datasets, as described in ‘Materials and methods’. DOI: http://dx.doi.org/10.7554/eLife.09003.026 [file elife-09003-data2.xlsx]

## Sheet: Genes_Changed by Condition
Supplemental Source 2 Table - Suzawa et al., 2015
Changed by hLRH-1 (+Dox/DMSO)	Changed by siUBC9 (siUBC9/siCont)	Changed by TA + hLRH1 (TA+Dox/DMSO+Dox)		Bound by hLRH-1 (+Dox)
ABHD11	A2ML1	AADACL2		A2M
ACCN1	ABCA7	ABHD11		A2M-AS1
ACE	ABCB5	ABHD12B		AACS
ACTA1	ABCC1	ACCN4		AAK1
ACTB	ABCC1	ACE		AARS
ACTC1	ABCC11	ACE2		AARS2
ADAMTS9	ABCC13	ACOT6		AARSD1
ADH1C	ABHD12B	ACSBG2		AASS
ADM	ABLIM3	ADAM18		AATK
ADM2	ACCN1	ADAM22		ABAT
ADORA3	ACHE	ADAMTS5		ABCA1
AFM	ACOXL	ADCK1		ABCA10
AGTR2	ACSS2	ADD1		ABCA11P
AICDA	ACSS2	ADORA3		ABCA17P
AK7	ACSS2	AGBL3		ABCA4
AKAP12	ACTA2	AHSA2		ABCA7
ALDOA	ACTB	AKAP12		ABCA9
ALKBH3	ACTB	AKR1B10		ABCB1
ALS2CL	ACTG2	ALKBH3		ABCB11
ALS2CR11	ACTR3	AMBN		ABCB4
ALS2CR7	ACY1	ANGPTL7		ABCB5
AMBN	ACY1	ANK2		ABCB9
AMOT	ACY1	ANKFN1		ABCC1
ANKFN1	ACY1	ANKMY1		ABCC11
ANKMY1	ADM	ANKRD11		ABCC2
ANKRD11	ADPRHL1	ANLN		ABCC3
ANLN	ADRA1A	ANXA3		ABCC4
ANXA3	ADRB3	APBA2BP		ABCC6
APOL1	ADSSL1	AQP2		ABCC6P1
APOL2	AES	AQP3		ABCC6P2
AQP2	AFAR3	AQP4		ABCD1
AQP3	AGPAT2	ARD1B		ABCD3
ARHGEF11	AGPAT2	ARHGAP15		ABCE1
ARL14	AGR2	ARHGAP28		ABCF1
ASB2	AGRN	ARL14		ABCG2
ASIP	AKAP12	ARSG		ABCG5
ASNS	AKAP4	ASB12		ABCG8
ATAD4	AKAP6	ASB17		ABHD12
ATF3	AKR7A2	ASB2		ABHD12B
ATRNL1	AKR7A3	ASGR2		ABHD13
BCKDHA	ALDH4A1	ASNS		ABHD14A
BCL11A	ALDOA	ATAD4		ABHD14B
BCL11B	ALDOC	ATG9B		ABHD2
BHLHB2	ANGPTL7	ATP12A		ABHD3
BIRC7	ANK2	ATP2B3		ABHD4
BMP3	ANKFN1	AXL		ABHD6
BMX	ANKRD52	AYP1p1		ABI2
BSG	ANKRD52	B2M		ABL2
BTG1	ANKS4B	B3GALNT1		ABLIM1
C11orf21	ANLN	B3GALT5		ABLIM2
C12orf23	ANXA7	B3GNT5		ABLIM3
C12orf63	ANXA7	BCL11A		ABTB2
C14orf144	ANXA7	BCMO1		AC003005.2
C14orf166B	ANXA7	BHLHB2		AC004448.5
C14orf54	ANXA7	BLNK		AC005042.5
C14orf94	ANXA7	BMF		AC005083.1
C16orf46	ANXA7	BNIPL		AC005356.1
C19orf63	ANXA7	BPESC1		AC005606.14
C1orf173	ANXA7	BRD8		AC005682.5
C1orf180	AP1M2	BRUNOL5		AC005808.3
C1orf46	AP1M2	BTC		AC006159.3
C20orf195	APOA4	BTLA		AC007403.3
C20orf79	AQP3	BVES		AC008592.7
C21orf100	ARL13B	C10orf107		AC010894.3
C21orf40	ARL14	C10orf130		AC011648.1
C21orf70	ARMCX2	C10orf53		AC011747.6
C2orf3	ARMET	C10orf58		AC012065.4
C2orf52	ASB12	C10orf6		AC016995.3
C3AR1	ASB2	C10orf72		AC017002.2
C3orf15	ASB4	C10orf80		AC017060.1
C3orf50	ASPH	C11orf21		AC019117.1
C3orf51	ATHL1	C11orf44		AC019118.2
C3orf55	ATP2B3	C12orf31		AC023137.2
C5orf4	ATP8B3	C12orf55		AC073283.4
C6orf146	ATP9B	C12orf64		AC079807.4
C6orf159	AVP	C13orf27		AC092594.1
C6orf206	AXL	C14orf166B		AC092614.2
C6orf32	AYTL2	C14orf4		AC092684.1
C6orf50	B3GNT3	C14orf54		AC096649.3
C8orf73	B3GNT5	C14orf83		AC097500.2
C9orf125	B3GNT8	C14orf91		AC097721.2
C9orf167	BAIAP2L1	C14orf94		AC103564.7
CABP5	BATF	C15orf27		AC104653.1
CACNG7	BEX5	C16orf47		AC124944.5
CADPS	BHLHB2	C16orf7		AC144836.1
CALCRL	BHLHB3	C18orf51		AC147651.1
CAMTA2	BICD2	C19orf63		ACAA1
CAPN14	BICD2	C1orf173		ACAA2
CAPN6	BMP2	C1orf192		ACACA
CARD14	BTBD16	C1orf49		ACACB
CARS	BTC	C1orf67		ACAD10
CAV2	C10orf130	C1orf84		ACAD11
CCBE1	C10orf80	C1orf86		ACAD9
CCDC132	C11orf1	C1orf99		ACADM
CCDC4	C11orf35	C1QTNF3		ACADS
CCDC54	C12orf29	C20orf75		ACADSB
CCL20	C12orf33	C20orf79		ACAP3
CCL7	C12orf64	C21orf100		ACAT2
CCRN4L	C13orf24	C21orf131		ACBD5
CDH10	C13orf29	C21orf20		ACBD6
CDH20	C14orf139	C21orf40		ACE2
CDKL5	C14orf144	C21orf49		ACER2
CDKN2B	C14orf173	C21orf70		ACER3
CDRT1	C14orf177	C21orf9		ACLY
CENTG1	C14orf39	C2orf52		ACO1
CFLP1	C14orf54	C2orf54		ACOT11
CGA	C16orf71	C3orf15		ACOT13
CHODL	C17orf52	C3orf43		ACOT7
CHRNA1	C18orf25	C3orf51		ACOX1
CHST2	C1orf165	C3orf55		ACOX2
CIITA	C1orf179	C4orf35		ACOXL
CILP2	C1orf179	C5orf20		ACP1
CKAP2	C1orf185	C5orf4		ACP2
CLDN1	C20orf54	C6orf112		ACPP
CLEC7A	C21orf20	C6orf146		ACSF2
CLRN3	C2orf40	C6orf159		ACSF3
CNIH4	C5orf36	C6orf168		ACSL1
CNN2	C6orf112	C6orf191		ACSL3
COL28A1	C6orf159	C7orf33		ACSL4
CPM	C6orf176	C8orf57		ACSL5
CR2	C8orf53	C9orf128		ACSL6
CREB5	C8orf77	C9orf14		ACSM1
CRHBP	C9orf125	C9orf167		ACSM5
CRHR1	CA8	CA12		ACSS1
CRYAA	CACNA1C	CA5B		ACSS2
CSF1	CACNA1S	CACNA1C		ACSS3
CSN1S1	CALB1	CACNA1G		ACTN1
CSRP1	CALCRL	CACNA1H		ACTN2
CSRP3	CAPN12	CALCA		ACTN4
CTTNBP2	CAPNS1	CALCRL		ACTR1A
CXCL12	CAPS2	CAPN14		ACTR1B
CXCR6	CASP1	CAPZA3		ACTR3
CXorf20	CASP7	CARD14		ACTR3C
CYP1A1	CASQ2	CASQ1		ACVR1
CYP21A2	CBLN1	CAV2		ACVR1B
CYP24A1	CBX6	CBLN1		ACVR2A
CYP26A1	CCDC111	CCDC111		ACYP2
CYP3A4	CCDC144B	CCDC131		ADAM10
CYP3A7	CCDC37	CCDC4		ADAM11
CYSLTR1	CCDC54	CCDC60		ADAM12
DDIT4	CCDC65	CCDC68		ADAM17
DEFB125	CCL16	CCL25		ADAM18
DEPDC2	CCL18	CCR5		ADAM19
DHRS9	CCND2	CCRL1		ADAM5
DIDO1	CCND2	CD1A		ADAM9
DIO3	CD200R1	CD1E		ADAMTS10
DIRC1	CD28	CD200R1		ADAMTS12
DIS3	CD40LG	CD28		ADAMTS13
DKFZp434G179	CD9	CD37		ADAMTS14
DKFZP434H168	CDA	CD44		ADAMTS18
DKFZP434I0714	CDC42BPG	CD53		ADAMTS2
DKFZP434K028	CDC42BPG	CD72		ADAMTS6
DLG7	CDH10	CD8A		ADAMTSL3
DMRT1	CDH23	CDC26		ADAMTSL4
DMRT2	CDKN2B	CDH23		ADAP1
DNAH2	CDKN2B	CDKN2B		ADAR
DNAH9	CDRT1	CECR4		ADARB1
DPF3	CDT1	CENPF		ADAT2
DRD5	CEBPD	CES7		ADAT3
DTNA	CECR4	CFLP1		ADC
DTX4	CELSR1	CGA		ADCK1
DUSP5	CEND1	CGB2		ADCK3
DZIP3	CENTD1	CHRNA1		ADCK5
EDIL3	CES7	CHRNA9		ADCY1
EDN1	CFD	CHRNB3		ADCY10
EDNRB	CFD	CLCN3		ADCY2
EFCAB1	CFL1	CLDN6		ADCY7
EFCBP1	CGREF1	CLEC12B		ADCY8
EFHB	CGREF1	CLEC4C		ADCY9
EGR1	CHAC1	CLEC4D		ADD1
EMP1	CHODL	CLEC4M		ADD3
EMR4	CHPF	CLIC6		ADH6
ENPP6	CHRNA9	CLRN3		ADIPOR2
EPGN	CIDEC	CNGB3		ADK
EPHA7	CIDEC	CNIH4		ADNP
EPN2	CILP	CNTD1		ADNP2
ERBB4	CILP2	COBLL1		ADO
ERN1	CKAP2L	COL4A2		ADORA2A-AS1
EVI2B	CLDN10	COL5A1		ADORA2B
F8	CLDN23	COL5A2		ADORA3
FAM112B	CLIC6	COP1		ADRA1D
FAM19A4	CLIP2	CPLX2		ADRBK2
FAM46D	CLIP4	CPM		ADRM1
FAM49A	CLN8	CR1		AF015262.2
FAM70A	CLRN1OS	CRLF2		AF127936.7
FAM92A3	CLTB	CRYAA		AF131217.1
FBLIM1	CNTD1	CRYAB		AF146191.4
FCAMR	CNTNAP2	CRYBA1		AFAP1L1
FCGR2C	COL1A2	CRYBA2		AFF1
FCRL2	COL6A6	CSN2		AFF3
FCRL3	COMT	CXCL14		AFG3L1P
FGR	COMT	CXCR7		AFG3L2
FKHL18	COP1	CXorf20		AFMID
FLJ10661	COPG	CYBRD1		AFTPH
FLJ12547	COX7A2	CYP1A1		AGAP1
FLJ20054	CPN2	CYP1A2		AGAP5
FLJ25801	CPT2	CYP1B1		AGBL3
FLJ32742	CRB1	CYP24A1		AGBL5
FLJ42627	CRHR1	CYP2C19		AGFG2
FLJ46082	CRYBA1	CYP3A4		AGGF1
FMO1	CRYGC	D21S2088E		AGK
FMO3	CSF1	DAPL1		AGL
FNDC6	CSF1	DARC		AGMAT
FOSL1	CSF1	DDIT4L		AGO2
FOXG1	CTSF	DEFB126		AGPAT1
FSCN3	CTSO	DEFB127		AGPAT3
FSHB	CTTN	DENND2D		AGPAT4
FSHR	CTTN	DGAT2L6		AGPAT6
FSTL1	CTTNBP2	DHODH		AGPHD1
FURIN	CXCL14	DIO2		AGPS
FUT1	CXorf1	DIO3		AGT
FYB	CXorf20	DIRC3		AGXT
G3BP1	CXorf58	DKFZp564N2472		AGXT2L1
GABRB1	CYB5R3	DKFZp566F0947		AHCY
GABRB2	CYLC1	DLC1		AHCYL1
GABRE	CYP17A1	DLG1		AHDC1
GABRG1	CYP2S1	DLL4		AHNAK
GAGE1	CYP4F2	DLX3		AIF1L
GAL	CYP4Z2P	DNAH10		AIFM2
GAP43	CYYR1	DNAH17		AIM1L
GCG	DAD1	DNAH7L		AIMP1
GDF15	DAPL1	DNAH9		AJUBA
GDF6	DBN1	DNAHL1		AK1
GJA1	DCDC5	DNAI1		AK3
GJA9	DCP2	DNASE2B		AK7
GLIPR1L1	DCUN1D1	DOCK10		AKAP1
GML	DDIT4L	DPYS		AKAP10
GPM6B	DDX43	DSC1		AKAP12
GPR103	DEFB127	DSCAM		AKAP13
GPR109A	DGKA	DSEL		AKAP6
GPR109B	DHDH	DZIP3		AKAP7
GPR161	DIO3OS	ECAT8		AKAP8L
GPRIN3	DIP2C	EDN1		AKAP9
GSTM5	DKFZP434I0714	EDNRB		AKIRIN2
GTPBP2	DKFZP564J0863	EFCBP1		AKNAD1
GVIN1	DKFZp761P0423	EFHB		AKR1B1
HCN1	DKK2	EFHD1		AKR1C1
HDX	DLGAP4	EFNA2		AKR1C2
HIBCH	DLK1	ELAVL4		AKR1C3
HIC1	DMRTC1	EMCN		AKR1D1
HIST1H4I	DNAH17	EMP1		AKR7L
HM13	DNAH7L	EN2		AKT1
HMBS	DNAHL1	ENAH		AKT2
HMCN1	DNASE1L1	ENPP1		AKT3
HNT	DOCK6	ENPP5		AL161668.5
HSFY1	DPF3	EPHB2		AL163953.2
HSPC105	DPY19L1	ERBB4		AL163953.3
HSU79275	DRD1IP	ESAM		AL589743.1
HYALP1	DRD1IP	EYA2		ALAD
ICA1	DSC1	FAM109A		ALB
ICAM1	DSG3	FAM122C		ALCAM
ICOSLG	DSG3	FAM123A		ALDH18A1
IDH3G	DTNA	FAM43A		ALDH1A1
IFNE1	DTNA	FAM70A		ALDH1L1
IFT57	DUB4	FAM71B		ALDH2
IGFBP1	DUSP13	FAM79B		ALDH3A2
IGHG1	DUSP5	FAM9B		ALDH3B1
IL10	DYRK3	FANCG		ALDH4A1
IL11	DZIP1	FAT3		ALDH5A1
IL16	ECAT8	FBLIM1		ALDOA
IL17A	EDA2R	FCRL2		ALDOB
IL1R1	EDN1	FCRL3		ALDOC
IL32	EDNRB	FER1L3		ALG10B
IL4R	EEF1A2	FER1L5		ALG11
INHBE	EFHB	FGF13		ALG14
INSIG1	EFNA2	FGF2		ALG9
INSL4	EGFL11	FGF5		ALK
IQCA	EGFL11	FGFR2		ALKBH7
IRF1	EGFL7	FLJ10661		ALLC
ISL1	EGFLAM	FLJ12078		ALMS1
ISL2	EGLN3	FLJ13305		ALOX12P2
ITGB1	ELTD1	FLJ13310		ALOX5
JPH2	EML2	FLJ20054		ALOX5AP
KCNAB1	EML2	FLJ20464		ALPK2
KCNH1	EMP3	FLJ22655		ALPL
KCNK10	EMP3	FLJ25791		ALS2
KCNMA1	ENG	FLJ32252		ALS2CR11
KCNS2	ENO2	FLJ32742		ALS2CR8
KCNU1	ENPP2	FLJ34690		ALX3
KIAA0367	EPB41L1	FLJ36031		ALX4
KIAA0825	EPB41L1	FLJ36157		AMACR
KIAA1462	EPB41L1	FLJ37543		AMBP
KIAA1545	EPGN	FLJ40298		AMBRA1
KIAA1712	EPHA7	FLJ43806		AMD1
KIAA2022	EPS8	FLJ43980		AMDHD1
KIF26A	ERBB4	FLNA		AMER1
KIFAP3	ETS1	FLRT2		AMFR
KLHDC7B	EVC	FMO3		AMICA1
KRT17	EYA2	FNDC6		AMN
KRT8	FADS2	FOLR3		AMOTL2
KRTAP19-4	FAM105A	FOXF1		AMPD3
KRTAP4-10	FAM109A	FOXG1		AMT
LATS1	FAM114A1	FPGT		ANAPC10
LDLR	FAM122C	FSCN1		ANAPC1P1
LGALS3	FAM127A	FSHB		ANAPC4
LHCGR	FAM129B	FURIN		ANAPC5
LHFPL3	FAM132B	FYB		ANG
LIF	FAM13A1	G3BP1		ANGPTL5
LINGO2	FAM13A1	GABRA4		ANK2
LIPJ	FAM19A4	GABRB2		ANK3
LIPT1	FAM47B	GAGE1		ANKDD1A
LOC124216	FAM49A	GAL		ANKEF1
LOC130940	FAM77C	GBP1		ANKFY1
LOC144678	FAM84A	GBP2		ANKH
LOC147727	FAT3	GCG		ANKHD1
LOC148189	FCRL2	GDPD2		ANKRD11
LOC148756	FCRL3	GJA1		ANKRD13A
LOC149478	FDFT1	GNG2		ANKRD16
LOC151760	FDPS	GP5		ANKRD19P
LOC255649	FDPS	GP6		ANKRD20A5P
LOC283079	FDPS	GPR139		ANKRD20A9P
LOC283335	FGF1	GPR161		ANKRD28
LOC283392	FGFBP2	GPR83		ANKRD29
LOC283575	FHL2	GPR97		ANKRD36
LOC283682	FJX1	GRAMD1C		ANKRD36B
LOC284371	FKBP10	GREM1		ANKRD39
LOC284578	FKSG2	GRIA2		ANKRD40
LOC284632	FLJ11235	GRID2		ANKRD44
LOC285401	FLJ14816	GRIN2A		ANKRD45
LOC285941	FLJ20254	GRIP2		ANKRD50
LOC286135	FLJ21062	GZMM		ANKRD52
LOC286177	FLJ22655	HAMP		ANKRD55
LOC286189	FLJ25006	HAND2		ANKRD65
LOC338694	FLJ34503	HAP1		ANKRD9
LOC339529	FLJ38343	HBD		ANKS1A
LOC340073	FLJ40125	hCG_1790950		ANKS3
LOC340184	FLJ42986	HCRP1		ANKS4B
LOC348692	FLJ43806	HEMGN		ANLN
LOC349160	FNDC5	HHLA2		ANO10
LOC387810	FOXG1	HLA-DPA1		ANO2
LOC388526	FOXQ1	HLA-DQB2		ANO6
LOC389024	FSCN1	HLA-DRA		ANO7
LOC389043	FSTL1	HMGCR		ANO8
LOC389286	FUBP3	HPDL		ANP32A
LOC389676	FXYD1	HPRT1		ANP32B
LOC389813	FXYD1	HR		ANPEP
LOC389936	GABRA4	HRASLS		ANTXR1
LOC392288	GABRB2	HRH4		ANXA13
LOC401101	GAGE7B	HSPC072		ANXA2
LOC401317	GALNAC4S-6ST	HSPC105		ANXA4
LOC402232	GALNT12	HSU79275		ANXA6
LOC402679	GANAB	HTR3E		AOC3
LOC440330	GBP3	HTR5A		AOC4
LOC440421	GCG	ICOS		AOX1
LOC440597	GCNT1	ID1		AOX2P
LOC441135	GCNT3	ID2		AP000462.2
LOC728773	GDI1	IFI44		AP001044.2
LOC729915	GHSR	IFNA4		AP1AR
LOC90925	GLIPR1L2	IFNA8		AP1B1
LPPR2	GLRA2	IFNW1		AP1M1
LRRC23	GLRX	IGFBP1		AP1S1
LRRC31	GLT6D1	IL17F		AP1S3
LRRC33	GLT8D3	IL18R1		AP2B1
LRRCC1	GLT8D3	IL18RAP		AP3B1
LRRFIP1	GLTP	IL1RAPL2		AP3M1
LUC7L	GMIP	IL20RA		AP3S1
LXN	GNAT1	IL21		AP4S1
LY6G5B	GNPDA1	IMPG2		AP5M1
M6PRBP1	GOLGA2	INDO		AP5S1
MAL	GOLGA2	INHBE		APAF1
MAP4	GOLGA2	INPPL1		APBA3
MAPK13	GOLGA3	IQCH		APBB1IP
MBD5	GOLGA3	IRF1		APBB2
MCF2	GOLM1	IRF2		APCDD1
MED8	GPNMB	ITGB6		APH1A
MFI2	GPR110	ITPKB		APIP
MGC23985	GPR155	JPH2		APLP2
MGC34821	GPR171	KCNA6		APOA1
MGC42157	GPR20	KCNAB1		APOA2
MGC4859	GPR44	KCNC4		APOA5
MGST1	GPR82	KCNH1		APOB
MICAL2	GPR92	KCNJ2		APOBEC2
MMP16	GPRIN3	KCNK10		APOBEC3C
MMP9	GPSM3	KCNMA1		APOC1
MNDA	GRAMD1C	KCNN3		APOC3
MPO	GRAMD1C	KEL		APOC4-APOC2
MRO	GRIN2D	KHDRBS2		APOE
MS4A6E	GSTA1	KIAA0748		APOH
MT1DP	GSTA1	KIAA1147		APOL3
MT1JP	GSTA2	KIAA1383		APOL6
MTRF1	GSTA2	KIAA1407		APOLD1
MUC19	GSTO2	KIAA1704		APOM
MUC2	GUCY1A2	KIAA1712		APOO
MYB	GYS2	KIF26A		APPL1
MYCNOS	HAGHL	KLC1		AQP7
MYL9	HAND1	KLHL34		AQP7P1
MYOT	HAVCR1	KLHL4		AQP7P3
NAGS	HAVCR1	KLK4		AQP9
NCAM2	HBQ1	KNDC1		AQR
NEBL	hCG_1790950	KRT6A		ARAP1
NEDD9	HCRP1	KRT71		ARF1
NES	HHLA2	KRT8L2		ARFGAP3
NEUROD6	HHLA2	KRTAP19-4		ARFGEF1
NFU1	HIC1	KRTAP2-4		ARFGEF2
NFX1	HIST1H2BD	KRTAP3-2		ARFIP1
NLRP10	HIST1H2BD	KRTAP4-10		ARFIP2
NPAS1	HIST1H3E	KRTAP4-2		ARG2
NPPA	HIST1H3E	KRTAP4-4		ARHGAP1
NR3C2	HIST2H2BE	KSR1		ARHGAP12
NR5A2	HK1	LAMA3		ARHGAP17
NSUN7	HK1	LAMC3		ARHGAP18
NUMB	HLA-DQB2	LCE5A		ARHGAP21
NUPR1	HMBS	LCP1		ARHGAP26
NUT	HMBS	LDB2		ARHGAP27
OBSL1	HMBS	LGALS3		ARHGAP31
OCA2	HMBS	LHCGR		ARHGAP32
OCIAD2	HMCN2	LHFPL3		ARHGAP35
ODF2L	HMGCS1	LIN9		ARHGAP39
OR10D3P	HMGCS1	LMCD1		ARHGAP40
OR10K1	HMGCS2	LMO3		ARHGAP42
OR11A1	HOXA9	LMOD2		ARHGAP5
OR11H4	HOXC10	LNX1		ARHGAP5-AS1
OR13D1	HOXC12	LOC128102		ARHGEF1
OR1B1	HPCAL1	LOC133491		ARHGEF10L
OR2G6	HPDL	LOC139363		ARHGEF16
OR4K1	HPRT1	LOC145814		ARHGEF17
OR51A7	HPRT1	LOC147004		ARHGEF18
OR51E1	HPRT1	LOC147975		ARHGEF28
OR51F2	HRASLS	LOC148145		ARHGEF3
OR51L1	HS6ST3	LOC148756		ARID1A
OR51Q1	HSBP1	LOC149692		ARID1B
OR52I2	HSD17B2	LOC150166		ARID3A
OR5D18	HSD17B7	LOC150739		ARID4B
OR5H2	HSPA1A	LOC152118		ARID5B
OR5R1	HSPA1B	LOC152274		ARL13A
OR8B4	HSPB1	LOC157931		ARL14EP
OTOR	HSPB8	LOC158376		ARL15
PACSIN1	HTR1F	LOC158434		ARL17A
PANX3	ICAM1	LOC161635		ARL17A
PARP15	IER5L	LOC199899		ARL2
PAX3	IFI27	LOC253970		ARL2BP
PCDHB4	IFI44L	LOC255480		ARL4A
PDE6A	IFITM2	LOC283079		ARL6IP1
PDE6C	IFITM2	LOC283486		ARL6IP4
PDLIM5	IFNE1	LOC283575		ARL8B
PEX5L	IGFBP2	LOC283585		ARMC1
PFKFB3	IGFBP4	LOC283674		ARMC2
PGLYRP4	IGFBP4	LOC283688		ARMC5
PHC2	IGFBP7	LOC283867		ARMC6
PHLDA2	IGFL3	LOC284080		ARNT
PID1	IGSF5	LOC284379		ARNT2
PIK3CG	IL17B	LOC284402		ARPC1B
PKD1	IL21R	LOC284798		ARPC4
PKM2	IL24	LOC284865		ARPP19
PLAC8	ILK	LOC284933		ARRB1
PLCB1	INDOL1	LOC285043		ARRB2
PLD5	INHA	LOC285084		ARRDC2
PLEKHG1	INHBB	LOC285205		ARRDC5
PLK3	ISL1	LOC285431		ARSB
PLXNA4A	ITGA3	LOC285740		ARSG
PMCH	ITGA9	LOC285831		ART4
PMM2	ITGB1	LOC285941		ART5
POU4F2	ITGB1	LOC286178		ASAH2B
POU6F2	ITGBL1	LOC286189		ASAP1
PPP2R2B	ITIH3	LOC338694		ASAP2
PRAMEF5	ITPR3	LOC339260		ASB1
PRIC285	JSRP1	LOC339529		ASB13
PRKCB1	KAP2.1B	LOC339988		ASB2
PRO0611	KCNA2	LOC340094		ASB3
PRODH	KCNJ14	LOC340184		ASB4
PSG5	KCNN3	LOC340515		ASB8
PTPRD	KCNT2	LOC342918		ASCC1
PTPRE	KDELR3	LOC345643		ASGR1
PTPRR	KDELR3	LOC348751		ASGR2
PTPRT	KHDRBS2	LOC349408		ASH1L
RAB1A	KIAA0367	LOC374569		ASH1L-AS1
RAB27B	KIAA0974	LOC376693		ASH2L
REC8	KIAA1147	LOC387762		ASPH
REGL	KIAA1462	LOC387810		ASPSCR1
RGAG4	KIF17	LOC387939		ASRGL1
RHEBL1	KIF2A	LOC388163		ASS1
RIPPLY2	KIF9	LOC388526		ASTN2
RNASE11	KIN	LOC388931		ASXL1
RNF212	KIRREL2	LOC389070		ASXL2
RP11-297H3.4	KLHL34	LOC389151		ATAD1
RP5-1077B9.4	KRT1	LOC390349		ATAD2
RQCD1	KRT26	LOC400960		ATE1
RRAD	KRT80	LOC401268		ATF1
RSPO1	KRTAP3-1	LOC402232		ATF4
RUNX3	KRTAP9-5	LOC440421		ATF7
S100P	L1CAM	LOC440863		ATF7IP2
SCGB1D1	LAIR1	LOC441019		ATG10
SCN1B	LASP1	LOC441052		ATG16L1
SCN2A	LAX1	LOC441107		ATG16L2
SCRG1	LCK	LOC441204		ATG2A
SDC4	LCN9	LOC441907		ATG3
SDHA	LDLR	LOC728284		ATG4B
SEC63D1	LDLR	LOC729085		ATG4D
SERPINB3	LEFTY2	LOC729915		ATG5
SERPINB8	LEPR	LOC90925		ATG7
SERPINE1	LETM2	LOXL4		ATL2
SESN2	LGALS3	LPPR2		ATM
SETDB2	LGALS7	LRRC44		ATN1
SFRP1	LGALS7	LRRC46		ATP10A
SFRS1	LHB	LRRC50		ATP11A
SGCZ	LHFPL3	LRRC51		ATP11B
SGIP1	LIN9	LRRC8C		ATP1A1
SH2B3	LINGO2	LRRFIP1		ATP1A1OS
SH2D1A	LMLN	LRRFIP2		ATP1A2
SHE	LMNA	LRRK2		ATP1B1
SHROOM3	LMNA	LXN		ATP2A2
SIX6	LMOD2	LY75		ATP2A3
SKIP	LOC124216	LY96		ATP2B2
SLC13A1	LOC124220	LYVE1		ATP2C1
SLC16A3	LOC134121	MAGEA10		ATP2C2
SLC16A6	LOC144383	MAGEA12		ATP5A1
SLC16A7	LOC145845	MAGEA4		ATP5B
SLC18A1	LOC147670	MAL		ATP5C1
SLC25A31	LOC148766	MAP7		ATP5D
SLC26A9	LOC149478	MAPK10		ATP5G1
SLC28A1	LOC151760	MATN2		ATP5G2
SLC28A3	LOC152485	MAX		ATP5G3
SLC2A6	LOC157931	MCCC2		ATP5H
SLC2A8	LOC158376	MCF2		ATP5I
SLC31A1	LOC158376	MCHR2		ATP5L
SLC36A3	LOC165186	MCM6		ATP6V0A1
SLC39A2	LOC196993	MED8		ATP6V0B
SLC45A4	LOC199899	MEGF11		ATP6V0D1
SLC46A3	LOC201175	MEOX1		ATP6V0D2
SLC7A1	LOC222159	MFI2		ATP6V0E1
SLC7A11	LOC253012	MGC24125		ATP6V1C2
SLC9A10	LOC253970	MGC26597		ATP6V1D
SLC9A9	LOC283079	MGC33846		ATP7A
SMCR6	LOC283089	MGC39372		ATP8A2
SMOX	LOC283335	MGC42157		ATP8B1
SNAI2	LOC283345	MGC4859		ATP8B3
SNCA	LOC283484	MGC87631		ATP9A
SOX1	LOC283575	MICAL2		ATP9B
SOX8	LOC283710	MINPP1		ATPAF2
SP7	LOC283904	MIXL1		ATPBD4-AS1
SPAG9	LOC284033	MLANA		ATRAID
SPATA9	LOC284260	MMP13		ATRIP
SPINK5L3	LOC284371	MMP16		ATRN
SPINT2	LOC285043	MMP23B		ATRX
SPRR1A	LOC285084	MMP9		ATXN1
SPTY2D1	LOC285205	MOBKL3		ATXN10
SRD5A2L2	LOC285401	MPO		ATXN2
SRGAP3	LOC285556	MRPS6		ATXN3
SRM	LOC285577	MS4A12		ATXN7
STAT3	LOC285588	MS4A6A		ATXN7L1
STC2	LOC285986	MTFR1		AUH
STON1	LOC286114	MTR		AUNIP
SULT2B1	LOC286178	MTRF1		AURKA
SYCP3	LOC338694	MUC19		AVEN
SYT16	LOC338694	MUC5AC		AVL9
T1560	LOC338864	MUC6		AVPI1
TADA2L	LOC340094	MUSK		AXDND1
TAF13	LOC340515	MYADM		AXIN1
TAGLN	LOC342979	MYH11		AXIN2
TAOK2	LOC348817	MYL1		AZI1
TAPBP	LOC348840	MYL7		AZI2
TAS2R13	LOC349408	MYL9		B3GALT1
TCHH	LOC376693	N-PAC		B3GNT3
TCHHL1	LOC387895	NAB1		B4GALNT2
TCHP	LOC389151	NAG18		B4GALT1
TFEC	LOC389370	NALCN		B4GALT2
TLR5	LOC389667	NCALD		B4GALT5
TMC7	LOC389813	NCAM1		B9D1
TMEFF2	LOC390466	NCAM2		BAAT
TMEM100	LOC399939	NCF2		BACE1
TMEM174	LOC401268	NCR1		BACH2
TMEM20	LOC402117	NEGR1		BAD
TMEM74	LOC440330	NES		BAG4
TncRNA	LOC440330	NEUROD6		BAG6
TNFRSF6B	LOC441031	NFU1		BAHCC1
TNFSF14	LOC441204	NID2		BAI3
TNS1	LOC441261	NLF1		BAIAP2
TNS4	LOC441742	NLRP8		BAIAP2L1
TOP1P1	LOC57400	NME5		BAIAP2L2
TOP3B	LOC643406	NOD2		BANF1
TPM1	LOC645090	NPAS1		BANF2
TPM4	LOC653100	NPHP1		BATF
TPP2	LOC728298	NPHS2		BAX
TRIB3	LPHN1	NPPA		BAZ2A
TRIM39	LPIN1	NPPB		BAZ2B
TSC2	LPIN1	NPW		BBC3
TSC22D3	LRG1	NPY		BBS2
TSPAN31	LRP10	NPY6R		BBS9
TSPAN32	LRRC31	NR2C1		BBX
TTC29	LRRC33	NR4A1		BCAM
TTLL2	LRRC37B2	OCA2		BCAR1
TTN	LRRC62	OLFM4		BCAR3
TUBA4A	LSP1	OLR1		BCAR4
TUBB6	LSS	OR10H1		BCAS1
TXNDC6	LSS	OR10J1		BCAS3
UBE2R2	LTB4DH	OR11L1		BCAT1
UBE2U	LY75	OR1D2		BCCIP
UBQLN3	LY96	OR1G1		BCDIN3D-AS1
UCN2	LYSMD2	OR2A14		BCL11A
VEGFA	M6PRBP1	OR2T6		BCL2L1
VPS13A	MAG	OR3A1		BCL2L12
VSX1	MAGEA12	OR4C15		BCL2L13
WARS	MAGED2	OR4C16		BCL2L2
WDR17	MAGED2	OR4K14		BCL7A
WDR87	MAGED2	OR51A7		BCL9L
WHDC1	MAGI1	OR51E2		BCOR
WIF1	MAPK13	OR51F2		BCR
WNT16	MAPK13	OR51Q1		BCRP3
WNT5A	MARCKS	OR52N2		BCYRN1
XPO4	MARCKS	OR56B1		BDH1
YIPF5	MBD3L1	OR5A2		BDP1
ZFP36	MC5R	OR5D16		BEAN1
ZNF239	MCF2	OR5H2		BECN1
ZNF530	MEF2C	OR5V1		BEND6
ZNF587	MEGF11	OR6C70		BEND7
ZNF643	MEOX2	OR6Q1		BEST3
ZNF677	MFNG	OR6T1		BFSP2
ZNF707	MFNG	OR8B4		BHLHA15
ZNF90	MGC23985	OR8D4		BICC1
ZNHIT3	MGC24125	OR8G2		BIRC2
ZPLD1	MGC34829	OR8J3		BIRC6
	MGC35295	OR8K1		BIRC7
	MGC45491	OR8K5		BIVM
	MGC5566	OR9G1		BLCAP
	MICAL1	OR9H1P		BLOC1S1
	MICALL2	ORF1		BLOC1S2
	MICALL2	OTUD7A		BLOC1S4
	MKNK2	PACS1		BLOC1S6
	MKNK2	PACSIN1		BLVRA
	MMP23B	PAPOLB		BMF
	MOXD1	PBEF1		BMP1
	MPHOSPH1	PBOV1		BMP4
	MRAP	PCDH18		BMP6
	MRGPRX2	PCDH7		BMP8A
	MRO	PCDHAC2		BMPR1B
	MT1X	PCDHB10		BMPR2
	MT2A	PCDHB12		BMS1
	MT2A	PCDHB17		BMS1P4
	MTMR11	PDCD6		BNIP1
	MTMR11	PDE6A		BOK-AS1
	MTMR11	PDE6C		BOLA2B
	MTMR11	PDGFB		BOLA3
	MTMR11	PDLIM5		BPIFB1
	MTMR11	PF4V1		BPIFB2
	MTMR11	PFKFB3		BRAF
	MTMR11	PFKP		BRAP
	MTR	PFTK1		BRAT1
	MUC5B	PHC3		BRCA1
	MVD	PHKG1		BRD2
	MVD	PI4K2B		BRD3
	MVK	PID1		BRE
	MVK	PIGR		BRF1
	MXRA7	PIGW		BRI3
	MYB	PISD		BRICD5
	MYCNOS	PKDREJ		BRIP1
	MYO15B	PKNOX2		BRWD1
	MYOM3	PLA2G4D		BRWD1-AS1
	NAG18	PLA2G7		BRWD1-IT2
	NAIP	PLAC8		BRWD3
	NALCN	PLCB1		BSCL2
	NAV1	PLEKHG1		BSN
	NAV2	PLEKHK1		BSPRY
	NBLA00301	PLXNA4A		BST2
	NCAM1	PLXNA4B		BTBD1
	NCAM2	PMCHL1		BTBD11
	NES	PNLDC1		BTBD16
	NEUROD1	PODNL1		BTBD19
	NKX2-3	POLR2H		BTBD7
	NLGN3	POU5F2		BTBD9
	NMNAT2	PPAPDC3		BTF3L4
	NPAS1	PPFIA1		BTG4
	NR0B2	PPFIA4		BTLA
	NR5A2	PPP1R1C		BTN2A1
	NRCAM	PR47		BTRC
	NRIP3	PRAMEF5		BUB1
	NRP1	PRLHR		BUB1B
	NRP2	PRO1880		BUD13
	NSUN7	PRRG3		BYSL
	NUDC	PRRX1		BZRAP1-AS1
	NUDT22	PRSS23		C10orf10
	NUDT22	PRUNE2		C10orf107
	NWD1	PSG5		C10orf11
	OAS1	PTCHD3		C10orf54
	OAS1	PTER		C10orf76
	OAS1	PTGFR		C10orf82
	OBP2A	PTPRB		C10orf99
	ODF1	PTPRD		C11orf1
	OGFR	PTPRE		C11orf16
	OLFM3	R3HDM2		C11orf49
	OR10J5	RAB33A		C11orf57
	OR11H4	RANBP17		C11orf58
	OR1B1	RASD2		C11orf68
	OR2AK2	RASGEF1A		C11orf75
	OR2B2	RASGRF1		C11orf91
	OR4C16	RBM9		C12orf49
	OR51E1	RCN1		C12orf5
	OR51F2	RDH8		C12orf52
	OR51S1	RDHE2		C12orf57
	OR52I2	REG1A		C12orf77
	OR52W1	REG1B		C13orf35
	OR5AN1	REGL		C14orf101
	OR5AP2	RERG		C14orf159
	OR5AU1	RET		C14orf166B
	OR5B2	RG9MTD2		C14orf182
	OR5H2	RGMB		C14orf2
	OR6C3	RGS1		C14orf80
	OR6C6	RGS2		C14orf93
	OR6C76	RHBDL3		C15orf27
	OR6N2	RIMS1		C15orf40
	OR8I2	RIOK1		C16orf45
	OR8K3	RNASE11		C16orf52
	OR9H1P	RNF182		C16orf58
	OR9I1	RNF212		C16orf62
	OSTalpha	RNF39		C16orf70
	OTOP3	ROBO4		C16orf72
	P11	RORB		C16orf74
	P2RX2	RP1		C16orf86
	P2RY8	RP4-724E16.2		C16orf88
	P2RY8	RP5-1022P6.2		C17orf66
	P4HA2	RPGRIP1		C17orf67
	PAEP	RPH3A		C17orf80
	PAFAH2	RPL22		C17orf85
	PAGE4	RRAD		C17orf99
	PAK1	RSPO1		C18orf56
	PAOX	RUNDC3B		C18orf8
	PAPSS2	RUNX3		C19orf21
	PAX3	RWDD3		C19orf38
	PAX5	S100P		C19orf55
	PBEF1	SAMD9L		C19orf70
	PBK	SCG2		C19orf80
	PC	SCN1B		C1D
	PCDH1	SCN2A		C1GALT1
	PCDH18	SCN3A		C1orf105
	PCK1	SCRG1		C1orf106
	PCNXL2	SCRT2		C1orf115
	PDE4B	SDC4		C1orf116
	PDGFB	SDHA		C1orf131
	PDHA2	SDSL		C1orf168
	PDIA2	SEC61A2		C1orf174
	PF4V1	SERPINB5		C1orf186
	PFDN5	SERPINB8		C1orf192
	PFKFB3	SERPINB9		C1orf21
	PFKFB4	SERPINE1		C1orf210
	PGBD3	SGCD		C1orf228
	PGM3	SGK2		C1orf229
	PHF1	SHOX		C1orf50
	PHLDA2	SIPA1L2		C1orf64
	PHOX2A	SKIL		C1orf86
	PIAS3	SKIP		C1QTNF1
	PIGK	SLAMF6		C1QTNF8
	PIK3CB	SLAMF9		C1RL
	PKDREJ	SLC16A5		C1RL-AS1
	PKIB	SLC16A6		C1S
	PKM2	SLC17A6		C2
	PKM2	SLC1A1		C20orf111
	PLA2G1B	SLC1A3		C20orf112
	PLA2G2A	SLC22A3		C20orf166
	PLAC8	SLC28A1		C20orf194
	PLAC8	SLC2A14		C20orf196
	PLCH1	SLC2A3		C20orf27
	PLCXD1	SLC2A6		C20orf96
	PLD3	SLC2A8		C21orf119
	PLEC1	SLC36A3		C21orf33
	PLEKHA1	SLC3A2		C21orf49
	PLEKHA1	SLC46A2		C2CD2
	PLEKHG1	SLC7A11		C2CD3
	PLEKHG1	SLC7A3		C2CD4A
	PLEKHK1	SLCO1B3		C2orf15
	PLG	SNAI2		C2orf27A
	PLLP	SNCAIP		C2orf43
	PLOD2	SNX25		C2orf44
	PLOD2	SON		C2orf72
	PLOD2	SORBS1		C2orf76
	PLXNA4B	SORCS1		C2orf80
	PLXNB3	SOS1		C2orf82
	PMCH	SOX18		C2orf88
	PMVK	SOX8		C3
	PNCK	SP140		C3orf20
	POLD4	SPINK5L3		C3orf33
	POLR2J4	SPRR1A		C3orf58
	PPAP2B	SRM		C3orf67
	PPFIA3	ST8SIA5		C3P1
	PPP1R14B	STON1		C4B
	PRAMEF12	STRC		C4B_2
	PRDM12	SUCNR1		C4BPA
	PRDX4	SUHW2		C4BPB
	PRDX5	SUMO1		C4orf17
	PRKAA1	SYCP3		C4orf19
	PRKACA	SYNE2		C4orf21
	PRKAR1A	SYNGR3		C4orf29
	PRKD1	T		C4orf45
	PROX2	T1560		C4orf51
	PRRT1	TAC3		C4orf52
	PRUNE2	TAGAP		C5AR1
	PSG5	TANC2		C5orf22
	PTGER1	TBX1		C5orf27
	PTGER4	TDO2		C5orf28
	PTHLH	TDP1		C5orf34
	PTHLH	TECTA		C5orf4
	PTPRE	TEX14		C5orf56
	PTPRE	THBD		C6
	PTPRF	TLR10		C6orf106
	PTPRN2	TLR3		C6orf132
	PTTG3	TLR5		C6orf136
	PURG	TMEFF2		C6orf195
	QPCT	TMEM100		C6orf201
	QSOX1	TMEM155		C6orf203
	RAB3C	TMEM74		C6orf211
	RAB42	TMPRSS11B		C6orf47
	RABAC1	TNFRSF17		C6orf48
	RABEP2	TNN		C6orf62
	RAC1	TOR1AIP2		C6orf7
	RAC2	TPP2		C6orf89
	RAD9B	TPPP2		C7orf10
	RAMP1	TPTE		C7orf31
	RARB	TREML2		C7orf41
	RASD1	TRIM3		C7orf43
	RAX	TRPC6		C7orf50
	RBPMS2	TRPM1		C7orf60
	RBPMS2	TSGA10		C7orf63
	RDH16	TSHB		C8A
	RDHE2	TTC18		C8orf31
	RENBP	TTC28		C8orf4
	RFXAP	TTC29		C8orf47
	RGS10	TTC8		C8orf74
	RGS17	TTC9		C9orf116
	RGS5	TTLL2		C9orf123
	RHBDD2	TTTY9A		C9orf173
	RHOC	TUB		C9orf24
	RIMS1	TUBA4A		C9orf3
	RIT1	TUBG1		C9orf41
	RNASEL	TUSC1		C9orf64
	RND2	TXNDC8		C9orf89
	RNF111	UBE2DNL		C9orf91
	RNF152	UBE2R2		C9orf96
	RNF183	UGT2A1		CA5A
	RNF212	ULBP2		CA5B
	ROS1	ULK2		CA6
	RP1	UNC5A		CAAP1
	RP11-262D11.5	UNC5D		CAB39
	RP3-398D13.1	USP29		CAB39L
	RPP30	USP44		CABIN1
	RSPO3	UTY		CABLES1
	RYR3	VCX3A		CACFD1
	S100A10	VDR		CACNA1H
	S100A11	VLDLR		CACNA2D2
	S100A11	VNN2		CACNA2D3
	S100A4	VPS13A		CACNA2D4
	S100A6	WDR16		CACNB2
	SAMD9	WDR17		CACNB4
	SAT1	WDR49		CACNG2
	SC4MOL	WDR69		CACYBP
	SCML1	WDR87		CADM1
	SCN1B	WFIKKN1		CADM2
	SCN1B	WIPI1		CADM4
	SCN1B	WIT1		CADPS2
	SCN1B	XAF1		CALD1
	SCNN1A	XAGE3		CALM2
	SDC3	XPO4		CALM3
	SEC14L5	XYLT1		CALR3
	SERHL2	YLPM1		CALU
	SERINC2	ZAP70		CAMK1D
	SERPINE1	ZCWPW2		CAMK2A
	SERPINE1	ZFAT1		CAMK2B
	SFN	ZFP36		CAMK2D
	SFRP1	ZNF12		CAMK2G
	SFRP4	ZNF342		CAMK4
	SGCB	ZNF41		CAMKK1
	SGK2	ZNF442		CAMSAP1
	SGK2	ZNF530		CAMTA1
	SH2D1A	ZNF645		CAMTA2
	SHE	ZNF649		CANX
	SIL1	ZNF662		CAPN1
	SIRPG	ZNF700		CAPN10
	SLC1A1	ZNF707		CAPN11
	SLC1A3	ZNF718		CAPN2
	SLC1A7	ZNF90		CAPN3
	SLC22A18	ZNRF2		CAPN5
	SLC22A7	ZSCAN12L1		CAPRIN2
	SLC24A5	ZYX		CAPZA1
	SLC26A2			CAPZB
	SLC26A3			CARD10
	SLC28A1			CARD14
	SLC28A1			CARHSP1
	SLC36A2			CARKD
	SLC36A3			CARS2
	SLC43A2			CASC2
	SLC6A10P			CASC4
	SLC6A10P			CASD1
	SLC6A2			CASK
	SLC6A20			CASKIN1
	SLC6A8			CASP10
	SLC6A8			CASP5
	SLC6A8			CASP7
	SLC9A10			CASP8
	SLCO1B3			CASP9
	SLFN12			CASR
	SLIT3			CASZ1
	SLTM			CAT
	SNCG			CATSPER3
	SORCS1			CATSPERG
	SOX11			CAV3
	SOX4			CBFA2T2
	SPAG17			CBFA2T3
	SPAG4			CBLB
	SPAG4			CBLC
	SPAM1			CBR3
	SPEF2			CBR3-AS1
	SPINK1			CBS
	SPINK5L3			CBY1
	SPOCK3			CC2D1A
	SPP1			CCBE1
	SPRYD3			CCBL1
	SPTBN2			CCBL2
	SRP19			CCBP2
	SSPN			CCDC102B
	ST6GALNAC3			CCDC107
	ST7OT2			CCDC109B
	STAT3			CCDC12
	STATH			CCDC122
	STOM			CCDC126
	SULT1A1			CCDC13
	SULT1A1			CCDC13-AS1
	SUMO1			CCDC135
	SYCP3			CCDC138
	SYNGR3			CCDC141
	SYNJ1			CCDC146
	SYNPO2			CCDC148
	SYT16			CCDC148-AS1
	TAAR5			CCDC154
	TACC1			CCDC158
	TBPL2			CCDC162P
	TCEAL4			CCDC163P
	TCHHL1			CCDC164
	TCTE3			CCDC170
	TESC			CCDC173
	TFAM			CCDC178
	TFF1			CCDC18
	TGFB1			CCDC23
	TGFB1			CCDC25
	TGFB1I1			CCDC27
	TGM2			CCDC30
	TGM2			CCDC33
	TGM2			CCDC38
	TGM2			CCDC40
	TIMP1			CCDC47
	TM4SF18			CCDC50
	TM4SF5			CCDC57
	TMC8			CCDC58
	TMC8			CCDC59
	TMCC1			CCDC6
	TMCO3			CCDC63
	TMCO5			CCDC64
	TMEM10			CCDC65
	TMEM141			CCDC66
	TMEM146			CCDC69
	TMEM151			CCDC7
	TMEM174			CCDC71
	TMEM179			CCDC73
	TMEM191A			CCDC77
	TMEM24			CCDC83
	TMEM59L			CCDC85C
	TMEM86A			CCDC86
	TMPRSS12			CCDC87
	TMPRSS2			CCDC88A
	TMPRSS2			CCDC88B
	TMSB10			CCDC88C
	TMSB10			CCDC9
	TMSB4X			CCDC90A
	TNFRSF12A			CCDC90B
	TNFRSF19			CCDC93
	TNFSF9			CCDC97
	TNNI2			CCL15-CCL14
	TNNI3			CCL16
	TNS1			CCL20
	TNS4			CCM2
	TOP1P1			CCNA2
	TP53AP1			CCNB1IP1
	TPM3			CCNG1
	TPM4			CCNG2
	TPM4			CCNI
	TPM4			CCNL1
	TRADD			CCNT1
	TRAPPC6A			CCNT2
	TRAT1			CCNY
	TRIB1			CCNYL1
	TRIM3			CCPG1
	TRIM50			CCR6
	TRIM58			CCR7
	TRPM4			CCSER2
	TRPM4			CCT3
	TRPV2			CCT4
	TSPAN1			CCT5
	TSPAN11			CCT6A
	TSPAN7			CCT6P3
	TSPO			CCT7
	TSPO			CCZ1B
	TTLL2			CD109
	TTN			CD163
	TTYH2			CD19
	TUB			CD209
	TUBB2A			CD27
	TUBB2B			CD27-AS1
	TUBB4			CD276
	TUBB6			CD2AP
	TUSC1			CD36
	TXLNB			CD38
	TYRP1			CD44
	UBE2D1			CD46
	UBE2DNL			CD48
	UBQLN3			CD59
	UGT2B11			CD6
	UGT2B7			CD63
	UNQ2541			CD7
	USH2A			CD86
	USP45			CD8A
	UTY			CD99L2
	VASP			CDA
	VCAN			CDC14A
	VCY1B			CDC14B
	VGF			CDC16
	VNN1			CDC27
	WDR17			CDC37L1
	WDR42B			CDC42BPA
	WDR54			CDC42BPG
	WFDC8			CDC42EP1
	WIPI1			CDC42EP2
	WIT1			CDC42EP4
	WNT16			CDC42SE1
	YIPF7			CDC5L
	ZDHHC19			CDC6
	ZFP36			CDCA2
	ZFPM2			CDH1
	ZG16			CDH2
	ZMAT4			CDH23
	ZNF138			CDH4
	ZNF141			CDHR2
	ZNF157			CDIP1
	ZNF286A			CDK10
	ZNF320			CDK14
	ZNF347			CDK16
	ZNF37B			CDK18
	ZNF429			CDK19
	ZNF533			CDK5RAP1
	ZNF540			CDK5RAP2
	ZNF583			CDK6
	ZNF662			CDK8
	ZNF677			CDK9
	ZNF677			CDKAL1
	ZNF718			CDKL4
	ZNF90			CDKN1A
				CDON
				CDR2L
				CDT1
				CDYL
				CEACAM1
				CEACAM6
				CEBPB
				CEBPG
				CELF1
				CELSR1
				CEND1
				CENPA
				CENPH
				CENPN
				CENPP
				CEP112
				CEP152
				CEP164
				CEP170P1
				CEP192
				CEP41
				CEP44
				CEP68
				CEP85L
				CEP95
				CEPT1
				CERS2
				CERS4
				CERS6
				CES2
				CETP
				CFB
				CFDP1
				CFL1P1
				CFLAR
				CFLAR-AS1
				CGN
				CGNL1
				CHADL
				CHCHD10
				CHCHD2
				CHCHD3
				CHCHD4
				CHCHD6
				CHD2
				CHD3
				CHD4
				CHD6
				CHD7
				CHD9
				CHDH
				CHEK2
				CHI3L2
				CHIC2
				CHKA
				CHL1
				CHMP3
				CHMP4B
				CHMP7
				CHN1
				CHN2
				CHP1
				CHPT1
				CHRNB1
				CHRNB3
				CHST11
				CHST12
				CHST13
				CHST15
				CHST3
				CHST9
				CHSY1
				CHUK
				CHURC1
				CIAO1
				CIAPIN1
				CIB1
				CIB3
				CIDEB
				CIDEC
				CIITA
				CIRH1A
				CISD1
				CISD2
				CIT
				CITED2
				CKAP2L
				CKAP5
				CKMT2
				CLASP1
				CLASRP
				CLCF1
				CLCN2
				CLCN3
				CLCN6
				CLDN1
				CLDN12
				CLDN14
				CLDN20
				CLDN4
				CLEC12A
				CLEC4F
				CLIC1
				CLIC4
				CLIP1
				CLIP2
				CLMN
				CLMP
				CLN6
				CLN8
				CLOCK
				CLPB
				CLPX
				CLTA
				CLTC
				CLTCL1
				CLUH
				CLUL1
				CLVS1
				CLVS2
				CLYBL
				CMC2
				CMIP
				CMKLR1
				CMPK1
				CMTM3
				CMTM4
				CMTM8
				CN5H6.4
				CNBD2
				CNBP
				CNDP1
				CNEP1R1
				CNGB1
				CNGB3
				CNKSR3
				CNNM2
				CNNM3
				CNNM4
				CNOT4
				CNOT6
				CNOT8
				CNPPD1
				CNPY3
				CNST
				CNTD1
				CNTD2
				CNTFR
				CNTN4
				CNTNAP5
				COA1
				COA3
				COA6
				COASY
				COBL
				COBLL1
				COG1
				COG2
				COG3
				COG5
				COL13A1
				COL15A1
				COL18A1
				COL18A1-AS1
				COL19A1
				COL21A1
				COL22A1
				COL23A1
				COL26A1
				COL27A1
				COL28A1
				COL2A1
				COL3A1
				COL4A2
				COL4A2-AS1
				COL4A3BP
				COL4A6
				COL5A2
				COL6A4P1
				COL9A1
				COL9A2
				COL9A3
				COLEC11
				COLEC12
				COMMD1
				COMMD3
				COMMD6
				COMMD7
				COMT
				COMTD1
				COPA
				COPB1
				COPE
				COPG1
				COPG2
				COPS5
				COPS7B
				COPZ1
				COQ10A
				COQ10B
				COQ7
				COQ9
				CORO1C
				CORO2A
				COTL1
				COX10
				COX10-AS1
				COX11
				COX14
				COX4I1
				COX5A
				COX5B
				COX6A1
				COX7C
				COX8A
				CP
				CPA6
				CPB2
				CPB2-AS1
				CPE
				CPEB3
				CPEB4
				CPLX2
				CPM
				CPN2
				CPNE1
				CPNE4
				CPNE5
				CPNE8
				CPOX
				CPPED1
				CPQ
				CPS1
				CPSF2
				CPSF4L
				CPSF7
				CPT1A
				CPT1B
				CPT2
				CPVL
				CR1
				CRADD
				CRAT
				CRB1
				CRCP
				CREB3L2
				CREB3L4
				CREBL2
				CREBZF
				CRELD1
				CRIM1
				CRIP2
				CRISPLD2
				CRKL
				CRLF1
				CRLS1
				CROCC
				CROCCP2
				CROT
				CRTC1
				CRTC2
				CRTC3
				CRY1
				CRY2
				CRYL1
				CRYM
				CS
				CSAD
				CSDE1
				CSE1L
				CSGALNACT1
				CSMD2
				CSNK1A1
				CSNK1A1P1
				CSNK1D
				CSNK1E
				CSNK1G1
				CSNK2A1
				CSPP1
				CSRP1
				CSTF1
				CTA-392C11.2
				CTAGE5
				CTB-17P3.4
				CTB-180A7.8
				CTB-58E17.1
				CTBS
				CTC-228N24.1
				CTC-338M12.9
				CTC-340D7.1
				CTC-429P9.2
				CTC-459F4.3
				CTC-490E21.10
				CTC-497E21.3
				CTC-501O10.1
				CTD-2005H7.1
				CTD-2005H7.2
				CTD-2127H9.1
				CTD-2128A3.2
				CTD-2134A5.4
				CTD-2184D3.6
				CTD-2245F17.9
				CTD-2277K2.1
				CTD-2284J15.1
				CTD-2298J14.2
				CTD-2311B13.7
				CTD-2314B22.1
				CTD-2314B22.3
				CTD-2503O16.4
				CTD-2515H24.3
				CTD-2521M24.9
				CTD-2545H1.2
				CTD-2555C10.3
				CTD-2587M2.1
				CTD-2639E6.9
				CTD-2659N19.9
				CTD-2666L21.1
				CTDSP1
				CTDSP2
				CTDSPL
				CTGF
				CTIF
				CTNNA1
				CTNNAL1
				CTNNB1
				CTNNBL1
				CTNND2
				CTPS2
				CTR9
				CTSA
				CTSB
				CTSL3P
				CTSZ
				CTTN
				CUBN
				CUEDC1
				CUEDC2
				CUL1
				CUL4A
				CUL5
				CUL7
				CUX1
				CUX2
				CWC15
				CWF19L1
				CWF19L2
				CX3CL1
				CXADR
				CXorf30
				CXXC5
				CYB5A
				CYB5B
				CYB5R3
				CYBA
				CYC1
				CYCS
				CYFIP2
				CYGB
				CYHR1
				CYP11A1
				CYP19A1
				CYP1B1-AS1
				CYP24A1
				CYP27A1
				CYP2R1
				CYP2W1
				CYP3A43
				CYP3A5
				CYP3A7-CYP3AP1
				CYP4F11
				CYP4F12
				CYP4F3
				CYP4V2
				CYP51A1
				CYP7B1
				CYP8B1
				CYSTM1
				CYTH1
				CYTH3
				CYTH4
				DAAM1
				DAB2
				DAB2IP
				DAD1
				DAG1
				DAGLA
				DAK
				DAP
				DAP3
				DAPK1
				DAPK2
				DBH
				DBN1
				DBP
				DBT
				DCAF10
				DCAF11
				DCAF16
				DCAF17
				DCAF6
				DCAKD
				DCBLD1
				DCDC2
				DCHS1
				DCK
				DCLK1
				DCLK2
				DCLRE1C
				DCP1A
				DCP2
				DCPS
				DCTD
				DCTN2
				DCTN4
				DCUN1D3
				DCUN1D4
				DDA1
				DDAH1
				DDB2
				DDC
				DDIT3
				DDR2
				DDX1
				DDX10
				DDX11L2
				DDX17
				DDX19A
				DDX23
				DDX24
				DDX28
				DDX39B
				DDX42
				DDX5
				DDX50
				DDX52
				DDX58
				DDX6
				DECR1
				DECR2
				DEFB107A
				DEFB122
				DEFB124
				DEK
				DENND1A
				DENND2A
				DENND3
				DENND4A
				DENND6B
				DEPDC1B
				DEPDC5
				DEPTOR
				DERA
				DET1
				DFNA5
				DFNB31
				DGAT1
				DGAT2
				DGCR5
				DGKD
				DGKG
				DGKK
				DGKZ
				DHCR24
				DHRS2
				DHRS3
				DHRS4-AS1
				DHRS4L1
				DHRS4L2
				DHRS7B
				DHRSX
				DHRSX
				DHX16
				DHX32
				DHX35
				DHX38
				DHX40
				DIAPH2
				DICER1
				DIDO1
				DIO1
				DIO2-AS1
				DIP2A
				DIP2B
				DIP2C
				DIRC3
				DIS3L
				DIS3L2
				DIXDC1
				DKC1
				DKFZP434K028
				DKFZP686I15217
				DKK1
				DLAT
				DLC1
				DLD
				DLEC1
				DLG1
				DLG1-AS1
				DLG2
				DLG3
				DLG5
				DLGAP1
				DLGAP1-AS1
				DLGAP3
				DLL4
				DLST
				DLX4
				DMAP1
				DMD
				DMPK
				DMXL1
				DNAAF2
				DNAH1
				DNAH11
				DNAH12
				DNAH14
				DNAH17
				DNAH2
				DNAH6
				DNAH7
				DNAH8
				DNAH9
				DNAI1
				DNAI2
				DNAJA2
				DNAJA3
				DNAJB1
				DNAJB12
				DNAJC10
				DNAJC11
				DNAJC13
				DNAJC14
				DNAJC15
				DNAJC17
				DNAJC18
				DNAJC2
				DNAJC25
				DNAJC27
				DNAJC27-AS1
				DNAJC3
				DNAJC5
				DNAJC6
				DNAJC7
				DNAJC9
				DNASE1
				DNASE1L3
				DNM2
				DNM3
				DNMBP
				DNMT1
				DNMT3A
				DNMT3B
				DNMT3L
				DNTTIP1
				DOCK1
				DOCK3
				DOCK4
				DOCK5
				DOCK6
				DOCK7
				DOCK9
				DOK4
				DOK6
				DOK7
				DOM3Z
				DOPEY2
				DOT1L
				DPEP1
				DPF3
				DPH3
				DPH5
				DPM3
				DPP4
				DPP8
				DPP9
				DPY19L1
				DPY19L1P1
				DPYSL2
				DPYSL5
				DRAM1
				DRAM2
				DRAP1
				DSC2
				DSCR3
				DSE
				DSG2
				DSG4
				DSP
				DST
				DSTN
				DSTYK
				DTNA
				DTNB
				DTNBP1
				DTWD2
				DTX1
				DUS1L
				DUS2L
				DUSP1
				DUSP13
				DUSP14
				DUSP16
				DUSP19
				DUSP3
				DUSP6
				DUSP9
				DVL1
				DYM
				DYNC1I1
				DYNC1I2
				DYNC1LI1
				DYNC2LI1
				DYNLL2
				DYNLRB1
				DYRK1A
				DYSF
				DZANK1
				E2F2
				E2F3
				E4F1
				EARS2
				EBAG9
				EBI3
				EBPL
				ECE1
				ECH1
				ECHDC1
				ECI2
				ECM2
				EDARADD
				EDEM2
				EDIL3
				EEA1
				EEF1B2
				EEFSEC
				EEPD1
				EFCAB11
				EFCAB13
				EFCAB2
				EFCAB4A
				EFCC1
				EFHA2
				EFHB
				EFHC1
				EFHD2
				EFNA1
				EFNA2
				EGF
				EGFL6
				EGFLAM
				EGFR
				EGFR-AS1
				EGLN1
				EGR2
				EHBP1
				EHD1
				EHD4
				EHF
				EHHADH
				EHHADH-AS1
				EHMT1
				EIF1
				EIF1AD
				EIF1B
				EIF1B-AS1
				EIF2AK1
				EIF2AK3
				EIF2AK4
				EIF2B3
				EIF2B5
				EIF2S2
				EIF2S3
				EIF3A
				EIF3C
				EIF3C
				EIF3H
				EIF3L
				EIF3M
				EIF4A3
				EIF4B
				EIF4E
				EIF4E2
				EIF4EBP1
				EIF4EBP2
				EIF4G3
				EIF5
				EIF5B
				EIF6
				ELAVL3
				ELF1
				ELF5
				ELFN1
				ELK3
				ELL
				ELL2
				ELMO1
				ELMOD2
				ELMOD3
				ELMSAN1
				ELOVL2
				ELOVL2-AS1
				ELOVL5
				ELOVL6
				ELP3
				ELP5
				EMBP1
				EMC1
				EMC8
				EMC9
				EMID1
				EMILIN2
				EML2
				EML4
				EML6
				ENAH
				ENG
				ENKD1
				ENKUR
				ENO1
				ENO3
				ENOSF1
				ENOX1
				ENOX2
				ENPP1
				ENPP6
				ENPP7
				ENTPD1
				ENTPD3-AS1
				ENTPD5
				ENTPD6
				ENTPD7
				ENTPD8
				EP400
				EPAS1
				EPB41
				EPB41L1
				EPB41L2
				EPB41L4A
				EPB41L4B
				EPB41L5
				EPB49
				EPC1
				EPCAM
				EPDR1
				EPG5
				EPHA1
				EPHA10
				EPHA2
				EPHA6
				EPHX1
				EPHX2
				EPM2A
				EPN2
				EPN3
				EPO
				EPS15L1
				EPS8
				EPS8L2
				EPSTI1
				EPT1
				ERAP1
				ERBB2
				ERBB2IP
				ERBB3
				ERCC1
				ERCC6L2
				ERGIC1
				ERH
				ERI2
				ERI3
				ERICH1
				ERICH1-AS1
				ERLIN2
				ERN1
				ERN2
				ERP44
				ERRFI1
				ESCO1
				ESD
				ESF1
				ESPN
				ESPNP
				ESR1
				ESRP2
				ESYT2
				ETF1
				ETFB
				ETFDH
				ETNK1
				ETNK2
				ETS2
				ETV4
				ETV5
				ETV6
				EVA1A
				EVC
				EVI5
				EVI5L
				EXD3
				EXOC2
				EXOC3L1
				EXOC3L4
				EXOC4
				EXOC5
				EXOC6
				EXOC6B
				EXOC8
				EXOG
				EXOSC4
				EXOSC7
				EXOSC8
				EXT1
				EXT2
				EXTL1
				EYA2
				EYS
				EZH1
				EZR
				F10
				F11
				F11R
				F2
				F5
				F7
				F8
				FAAH
				FAAH2
				FABP1
				FABP3
				FADS6
				FAF1
				FAF2
				FAHD1
				FAHD2A
				FAIM
				FAM102A
				FAM107B
				FAM108C1
				FAM109A
				FAM110B
				FAM114A1
				FAM115A
				FAM117A
				FAM117B
				FAM120A
				FAM120B
				FAM120C
				FAM122C
				FAM126B
				FAM129B
				FAM134B
				FAM13A
				FAM13B
				FAM13C
				FAM151B
				FAM156A
				FAM156A
				FAM157B
				FAM159A
				FAM160A1
				FAM162A
				FAM168A
				FAM169A
				FAM169B
				FAM171A1
				FAM172A
				FAM172BP
				FAM173B
				FAM178A
				FAM184A
				FAM185A
				FAM188A
				FAM189B
				FAM195A
				FAM198B
				FAM19A5
				FAM200A
				FAM207A
				FAM208B
				FAM20B
				FAM20C
				FAM210B
				FAM211A
				FAM213A
				FAM214B
				FAM222A
				FAM222A-AS1
				FAM222B
				FAM227A
				FAM227B
				FAM228B
				FAM22D
				FAM26D
				FAM35BP
				FAM35DP
				FAM3B
				FAM43B
				FAM45B
				FAM46D
				FAM47E
				FAM53B
				FAM60A
				FAM63A
				FAM65B
				FAM65C
				FAM66C
				FAM69A
				FAM72A
				FAM73A
				FAM73B
				FAM83G
				FAM86B3P
				FAM86DP
				FAM92A1
				FAM92A1P2
				FAM96A
				FANCA
				FANCC
				FANCD2
				FANK1
				FARP1
				FARP2
				FARS2
				FARSB
				FASTK
				FASTKD1
				FASTKD2
				FASTKD3
				FAT1
				FAT3
				FBL
				FBLN1
				FBLN2
				FBLN7
				FBN1
				FBXL13
				FBXL15
				FBXL20
				FBXL4
				FBXO11
				FBXO2
				FBXO28
				FBXO31
				FBXO32
				FBXO34
				FBXO36
				FBXO4
				FBXO43
				FBXO46
				FBXO6
				FBXO8
				FBXW11
				FBXW2
				FBXW7
				FBXW8
				FCER1G
				FCGBP
[truncated: 6,255 more rows]
